# Supplementary material for: Microarray data integration for genome-wide analysis of human tissue-selective gene expression
Source: BMC Genomics. 2010 Nov 2;11(Suppl 2):S15. doi: 10.1186/1471-2164-11-S2-S15 (PMC2975411; doi:10.1186/1471-2164-11-S2-S15)
Supplement: Additional file 1 — List of brain-selective gene targets List of brain-selective gene targets. The full list of potential brain-selective genes identified in this study. [file 1471-2164-11-S2-S15-S1.xls]

## Sheet: Supplemental_Table_1
Additional Table 1. List of brain-selective gene targets.
Probe	Gene - Description	Se (out of 616 arrays)	Sc (out of 2352 arrays)	Score1		Score2	Priority Score
205914_s_at	GRIN1 - glutamate receptor, ionotropic, N-methyl D-aspartate 1 /// similar to glutamate receptor, ionotropic, N-methyl D-aspartate 1 (GB: NM_007327, RefSeq: NM_000832/NM_007327/NM_021569/XM_001130482)	284	0	4.04	4.54201	0.66	4.69
236324_at	MBP - myelin basic protein (GB: BE676488, RefSeq: NM_001025081/NM_001025090/NM_001025092/NM_001025094/NM_001025098/NM_001025100/NM_001025101/NM_002385)	211	0	3.91	5.12906	0.71	4.62
238061_at	LGI3 - leucine-rich repeat LGI family, member 3 (GB: BF509204, RefSeq: NM_139278)	536	1	3.31	14.7681	1.17	4.48
205989_s_at	MOG - myelin oligodendrocyte glycoprotein (GB: NM_002433, RefSeq: NM_001008228/NM_001008229/NM_002433/NM_206809/NM_206810/NM_206811/NM_206812/NM_206813/NM_206814)	569	2	3.04	24.0334	1.38	4.42
206899_at	NTSR2 - neurotensin receptor 2 (GB: NM_012344, RefSeq: NM_012344/XM_001129997)	380	1	3.16	16.4869	1.22	4.38
203540_at	GFAP - glial fibrillary acidic protein (GB: NM_002055, RefSeq: NM_002055)	604	14	2.22	115.102	2.06	4.28
244113_at	R44603 - Transcribed locus (GB: R44603)	595	3	2.88	24.5538	1.39	4.27
231489_x_at	H12214 - Transcribed locus (GB: H12214)	551	18	2.07	94.2426	1.97	4.04
206970_at	CNTN2 - contactin 2 (axonal) (GB: NM_005076, RefSeq: NM_005076)	407	1	3.19	6.67356	0.82	4.02
224536_s_at	PCDHGC5 - protocadherin gamma subfamily C, 5 (GB: AF152526, RefSeq: NM_018929/NM_032407)	68	0	3.41	3.36596	0.53	3.94
1556877_at	BC040662 - CDNA clone IMAGE:4799788 (GB: BC040662)	364	1	3.14	5.48276	0.74	3.88
235375_x_at	TTC9B - tetratricopeptide repeat domain 9B (GB: BF530849, RefSeq: NM_152479)	408	3	2.72	13.6397	1.13	3.85
208320_at	CABP1 - calcium binding protein 1 (GB: NM_004276, RefSeq: NM_001033677/NM_004276/NM_031205)	365	5	2.45	18.2334	1.26	3.71
230255_at	GABRD - gamma-aminobutyric acid (GABA) A receptor, delta (GB: AI936907, RefSeq: NM_000815)	451	8	2.33	23.4223	1.37	3.7
235794_at	MOBP - myelin-associated oligodendrocyte basic protein (GB: AA776626, RefSeq: NM_182935/NR_003090)	596	12	2.28	25.6368	1.41	3.69
206678_at	GABRA1 - gamma-aminobutyric acid (GABA) A receptor, alpha 1 (GB: NM_000806, RefSeq: NM_000806)	532	15	2.13	35.0547	1.54	3.68
233471_at	PTPN5 - protein tyrosine phosphatase, non-receptor type 5 (striatum-enriched) (GB: U27831, RefSeq: NM_001039970/NM_006906/NM_032781)	350	2	2.82	5.51947	0.74	3.57
1557481_a_at	C21orf131 - Chromosome 21 open reading frame 131 (GB: BC042856)	474	3	2.78	5.91523	0.77	3.55
219642_s_at	PEX5L - peroxisomal biogenesis factor 5-like (GB: NM_016559, RefSeq: NM_016559)	415	6	2.42	12.9101	1.11	3.53
232409_x_at	FBXL16 - F-box and leucine-rich repeat protein 16 (GB: AA984280, RefSeq: NM_153350)	227	3	2.46	11.7011	1.07	3.53
1555602_a_at	ELAVL3 - ELAV (embryonic lethal, abnormal vision, Drosophila)-like 3 (Hu antigen C) (GB: AY036909, RefSeq: NM_001420/NM_032281)	547	17	2.09	24.4136	1.39	3.48
213219_at	ADCY2 - adenylate cyclase 2 (brain) (GB: AB028983, RefSeq: NM_020546)	475	5	2.56	7.46135	0.87	3.43
232411_at	AA452540 - EST from clone 24355, full insert (GB: AA452540)	484	10	2.27	14.1047	1.15	3.42
240713_s_at	AI697836 - CDNA FLJ33739 fis, clone BRAWH2018601 (GB: AI697836)	460	9	2.29	12.2252	1.09	3.38
229875_at	ZDHHC22 - zinc finger, DHHC-type containing 22 (GB: AI363193, RefSeq: NM_174976)	434	11	2.18	14.5548	1.16	3.34
207853_s_at	SNCB - synuclein, beta (GB: NM_003085, RefSeq: NM_001001502/NM_003085/XM_001126147)	538	22	1.97	23.4814	1.37	3.34
220045_at	NEUROD6 - neurogenic differentiation 6 (GB: NM_022728, RefSeq: NM_022728)	404	8	2.29	11.2926	1.05	3.34
1559341_at	BC042366 - CDNA clone IMAGE:5300167 (GB: BC042366)	260	2	2.7	3.9519	0.6	3.29
210363_s_at	SCN2B - sodium channel, voltage-gated, type II, beta (GB: AF107028, RefSeq: NM_004588)	305	3	2.59	5.04878	0.7	3.29
215225_s_at	GPR17 - G protein-coupled receptor 17 (GB: Z94154, RefSeq: NM_005291)	178	1	2.83	2.82082	0.45	3.28
1558189_a_at	LOC284570 - hypothetical protein LOC284570 (GB: BG819064)	607	10	2.37	8.14544	0.91	3.28
215052_at	FRMPD4 - FERM and PDZ domain containing 4 (GB: AW297087, RefSeq: NM_014728)	477	12	2.18	11.3924	1.06	3.24
207055_at	GPR37L1 - G protein-coupled receptor 37 like 1 (GB: NM_004767, RefSeq: NM_004767)	225	1	2.93	1.84111	0.27	3.2
206456_at	GABRA5 - gamma-aminobutyric acid (GABA) A receptor, alpha 5 (GB: NM_000810, RefSeq: NM_000810)	450	15	2.06	13.5642	1.13	3.19
1552666_a_at	LRRC7 - leucine rich repeat containing 7 (GB: NM_020794, RefSeq: NM_020794)	384	11	2.12	10.6554	1.03	3.15
232275_s_at	HS6ST3 - heparan sulfate 6-O-sulfotransferase 3 (GB: AF339824, RefSeq: NM_153456)	401	6	2.41	5.50538	0.74	3.15
220294_at	KCNV1 - potassium channel, subfamily V, member 1 (GB: NM_014379, RefSeq: NM_014379)	340	7	2.27	7.4515	0.87	3.14
209557_s_at	NCDN - neurochondrin (GB: AB018740, RefSeq: NM_001014839/NM_001014841/NM_014284)	331	4	2.5	4.29606	0.63	3.13
204721_s_at	DNAJC6 - DnaJ (Hsp40) homolog, subfamily C, member 6 (GB: NM_014787, RefSeq: NM_014787)	521	6	2.52	3.75723	0.57	3.1
1557345_at	LOC283516 - hypothetical protein LOC283516 (GB: BG913947)	285	3	2.56	3.37759	0.53	3.09
1557583_at	ST18 - Suppression of tumorigenicity 18 (breast carcinoma) (zinc finger protein) (GB: BC026316, RefSeq: NM_014682)	348	6	2.35	5.3338	0.73	3.07
1569620_s_at	AW451984 - CDNA clone IMAGE:5274492 (GB: AW451984)	327	4	2.49	3.56266	0.55	3.05
1558226_a_at	BC041979 - CDNA clone IMAGE:5303125 (GB: BC041979)	476	11	2.22	6.69598	0.83	3.04
206984_s_at	RIT2 - Ras-like without CAAX 2 (GB: NM_002930, RefSeq: NM_002930)	517	18	2.04	9.80711	0.99	3.03
220142_at	HAPLN2 - hyaluronan and proteoglycan link protein 2 (GB: NM_021817, RefSeq: NM_021817)	409	11	2.15	7.41998	0.87	3.02
229345_at	RTN4RL2 - reticulon 4 receptor-like 2 (GB: AI240883, RefSeq: NM_178570)	113	1	2.63	2.38283	0.38	3.01
231465_at	AI697662 - CDNA clone IMAGE:4818531 (GB: AI697662)	569	19	2.06	8.70721	0.94	3
1559630_at	DLGAP3 - Discs, large (Drosophila) homolog-associated protein 3 (GB: R24798, RefSeq: NM_001080418/XM_035601/XM_940825)	405	8	2.29	5.00035	0.7	2.99
206803_at	PDYN - prodynorphin (GB: NM_024411, RefSeq: NM_024411)	167	3	2.33	4.52089	0.66	2.98
233305_at	EFCBP1 - EF-hand calcium binding protein 1 (GB: AF193756, RefSeq: NM_022351)	506	23	1.92	11.3186	1.05	2.98
215161_at	CAMK1G - calcium/calmodulin-dependent protein kinase IG (GB: AW016039, RefSeq: NM_020439)	382	11	2.12	6.97352	0.84	2.97
236448_at	UNC5A - unc-5 homolog A (C. elegans) (GB: R37358, RefSeq: NM_133369)	494	20	1.97	9.59061	0.98	2.96
210750_s_at	DLGAP1 - discs, large (Drosophila) homolog-associated protein 1 (GB: AB000277, RefSeq: NM_001003809/NM_004746)	205	2	2.59	2.28471	0.36	2.95
230691_at	STX1B2 - Syntaxin 1B2 (GB: R85929, RefSeq: NM_052874)	554	14	2.18	5.82188	0.77	2.94
1557475_at	BC037880 - CDNA clone IMAGE:5274197 (GB: BC037880)	286	10	2.04	7.72988	0.89	2.93
230070_at	CNIH2 - cornichon homolog 2 (Drosophila) (GB: AI806692, RefSeq: NM_182553/XM_001129488)	398	19	1.9	9.92452	1	2.9
242193_at	D59963 - CDNA clone IMAGE:4797645 (GB: D59963)	532	13	2.19	4.88208	0.69	2.88
237828_at	KIAA1853 - KIAA1853 (GB: BF062141, RefSeq: NM_194286)	459	15	2.07	6.33038	0.8	2.87
1560074_at	PRKCA - protein kinase C, alpha (GB: AL119889, RefSeq: NM_002737)	118	1	2.65	1.62435	0.21	2.86
1558724_at	LOC645478 - Hypothetical LOC645478 (GB: BM805933, RefSeq: XM_932922)	495	10	2.28	3.79406	0.58	2.86
238870_at	KCNK9 - CDNA FLJ37082 fis, clone BRACE2016465 /// Potassium channel, subfamily K, member 9 (GB: H06481, RefSeq: NM_016601)	181	2	2.54	2.06544	0.32	2.85
207383_s_at	RHBDL1 - rhomboid, veinlet-like 1 (Drosophila) (GB: NM_003961, RefSeq: NM_003961)	279	4	2.43	2.67849	0.43	2.85
220185_at	SPTBN4 - spectrin, beta, non-erythrocytic 4 (GB: NM_025213, RefSeq: NM_020971/NM_025213)	267	7	2.16	4.52985	0.66	2.82
241807_x_at	R52692 - Transcribed locus (GB: R52692)	425	12	2.13	4.86726	0.69	2.82
207307_at	HTR2C - 5-hydroxytryptamine (serotonin) receptor 2C (GB: NM_000868, RefSeq: NM_000868)	382	15	1.99	6.63513	0.82	2.81
206013_s_at	ACTL6B - actin-like 6B (GB: NM_016188, RefSeq: NM_016188)	476	17	2.03	5.89352	0.77	2.8
1564040_a_at	LOC283999 - hypothetical protein LOC283999 (GB: BC042066, RefSeq: XM_211287/XM_941058)	554	23	1.96	6.57956	0.82	2.78
237584_at	R60909 - Transcribed locus (GB: R60909)	437	12	2.14	4.28261	0.63	2.77
236726_at	H41121 - CDNA FLJ43552 fis, clone PROST2017972 (GB: H41121)	153	2	2.47	2.02278	0.31	2.77
206384_at	CACNG3 - calcium channel, voltage-dependent, gamma subunit 3 (GB: NM_006539, RefSeq: NM_006539)	443	17	2	5.92787	0.77	2.77
1557638_at	BC040975 - CDNA clone IMAGE:4793048 (GB: BC040975)	475	19	1.98	5.90026	0.77	2.75
233622_x_at	AL162077 - MRNA; cDNA DKFZp761A219 (from clone DKFZp761A219) (GB: AL162077)	308	9	2.12	4.26655	0.63	2.75
1556366_s_at	RP3-398D13.1 - Hypothetical protein FLJ33708 (GB: BC031936, RefSeq: NM_173675)	225	8	2.03	5.07723	0.71	2.74
231739_at	PRRT1 - proline-rich transmembrane protein 1 (GB: NM_030651, RefSeq: NM_030651)	387	14	2.02	4.78008	0.68	2.7
206270_at	PRKCG - protein kinase C, gamma (GB: NM_002739, RefSeq: NM_002739)	144	3	2.26	2.74899	0.44	2.7
232390_at	AL137344 - MRNA; cDNA DKFZp761I1311 (from clone DKFZp761I1311) (GB: AL137344)	251	9	2.03	4.69046	0.67	2.7
244493_at	GPR22 - G protein-coupled receptor 22 (GB: AI655633, RefSeq: NM_005295)	331	17	1.87	6.37349	0.8	2.68
1554643_at	RGS11 - regulator of G-protein signalling 11 (GB: BC040504, RefSeq: NM_003834/NM_183337)	230	7	2.1	3.73258	0.57	2.67
229917_at	BE551002 - Full-length cDNA clone CS0DF002YG05 of Fetal brain of Homo sapiens (human) (GB: BE551002)	370	8	2.25	2.62705	0.42	2.67
1566948_at	AL831894 - MRNA; cDNA DKFZp547K228 (from clone DKFZp547K228) (GB: AL831894)	477	15	2.08	3.76366	0.58	2.66
230495_at	LOC150568 - hypothetical protein LOC150568 (GB: AL137513)	436	15	2.05	4.1139	0.61	2.66
208603_s_at	MAPK8IP2 - mitogen-activated protein kinase 8 interacting protein 2 (GB: NM_016431, RefSeq: NM_012324/NM_016431/NM_139124)	423	17	1.98	4.80169	0.68	2.66
1559342_a_at	SNRPN - Small nuclear ribonucleoprotein polypeptide N (GB: AF400500, RefSeq: NM_003097/NM_022805/NM_022806/NM_022807/NM_022808/NR_001289/NR_001290/NR_001292/NR_001293/NR_001294/NR_001295)	529	19	2.03	4.2701	0.63	2.66
206322_at	SYN3 - synapsin III (GB: NM_003490, RefSeq: NM_003490/NM_133633)	388	10	2.17	2.98962	0.48	2.65
1564198_a_at	C10orf90 - chromosome 10 open reading frame 90 (GB: AK057500, RefSeq: NM_001004298)	388	11	2.13	3.28682	0.52	2.65
241758_at	H07093 - unknown (GB: H07093)	583	14	2.2	2.77898	0.44	2.65
215700_x_at	CPNE6 - copine VI (neuronal) (GB: AL050397, RefSeq: NM_006032)	260	19	1.72	8.44966	0.93	2.64
1568683_at	MGC23284 - hypothetical protein MGC23284 (GB: BC015583)	106	1	2.61	1.06007	0.03	2.63
236440_at	R15431 - CDNA FLJ41325 fis, clone BRAMY2046871 (GB: R15431)	369	19	1.87	5.70182	0.76	2.63
229651_at	SEZ6 - seizure related 6 homolog (mouse) (GB: H05303, RefSeq: NM_178860)	467	17	2.02	3.92656	0.59	2.61
237472_at	SOX1 - SRY (sex determining region Y)-box 1 (GB: BE504430, RefSeq: NM_005986)	529	18	2.05	3.63372	0.56	2.61
239320_at	LRRC4B - leucine rich repeat containing 4B (GB: BE858258, RefSeq: NM_001080457/XM_292778/XM_936789)	482	21	1.94	4.64342	0.67	2.61
1566219_at	LOC338651 - hypothetical protein LOC338651 (GB: H24547)	192	4	2.26	2.12263	0.33	2.59
1562713_a_at	NETO1 - neuropilin (NRP) and tolloid (TLL)-like 1 (GB: AL834354, RefSeq: NM_138966/NM_138999/NM_153181)	407	13	2.08	3.23252	0.51	2.59
206531_at	DPF1 - D4, zinc and double PHD fingers family 1 (GB: NM_004647, RefSeq: NM_004647)	310	6	2.3	1.95215	0.29	2.59
235614_at	TMEM151 - transmembrane protein 151 (GB: AI215667, RefSeq: NM_153266/XM_001133285)	420	17	1.97	4.07616	0.61	2.58
1561055_at	BC039433 - CDNA clone IMAGE:5303550 (GB: BC039433)	105	3	2.13	2.85768	0.46	2.58
239491_at	LASS5 - LAG1 homolog, ceramide synthase 5 (S. cerevisiae) (GB: AI089312, RefSeq: NM_147190)	301	8	2.16	2.62695	0.42	2.58
1557180_at	LOC399947 - similar to expressed sequence AI593442 (GB: AA633992, RefSeq: NM_207645)	290	16	1.84	5.35584	0.73	2.57
207613_s_at	CAMK2A - calcium/calmodulin-dependent protein kinase (CaM kinase) II alpha (GB: NM_015981, RefSeq: NM_015981/NM_171825)	280	14	1.88	4.83449	0.68	2.57
1558587_at	BC042064 - Homo sapiens, clone IMAGE:5728941, mRNA (GB: BC042064)	372	15	1.98	3.8089	0.58	2.56
220447_at	HRH3 - histamine receptor H3 (GB: NM_007232, RefSeq: NM_007232)	182	4	2.24	2.03082	0.31	2.55
204585_s_at	L1CAM - L1 cell adhesion molecule (GB: NM_000425, RefSeq: NM_000425/NM_024003)	87	2	2.22	2.08871	0.32	2.54
207696_at	FUT9 - fucosyltransferase 9 (alpha (1,3) fucosyltransferase) (GB: NM_006581, RefSeq: NM_006581)	96	4	1.96	3.75062	0.57	2.54
207800_at	AKAP5 - A kinase (PRKA) anchor protein 5 (GB: NM_004857, RefSeq: NM_004857)	204	8	1.99	3.34867	0.52	2.51
221362_at	HTR5A - 5-hydroxytryptamine (serotonin) receptor 5A (GB: NM_024012, RefSeq: NM_024012)	146	3	2.27	1.74255	0.24	2.51
221086_s_at	FEZF2 - FEZ family zinc finger 2 (GB: NM_018008, RefSeq: NM_018008)	403	18	1.93	3.77554	0.58	2.51
224408_at	MCHR2 - melanin-concentrating hormone receptor 2 (GB: AF347063, RefSeq: NM_001040179/NM_032503)	202	6	2.11	2.46808	0.39	2.5
211520_s_at	GRIA1 - glutamate receptor, ionotropic, AMPA 1 (GB: M64752, RefSeq: NM_000827)	402	19	1.91	3.7692	0.58	2.48
206670_s_at	GAD1 - glutamate decarboxylase 1 (brain, 67kDa) (GB: NM_013445, RefSeq: NM_000817/NM_013445)	249	16	1.77	5.01073	0.7	2.47
217565_at	GRIA3 - glutamate receptor, ionotrophic, AMPA 3 (GB: BF110551, RefSeq: NM_000828/NM_007325/NM_181894)	433	21	1.9	3.77989	0.58	2.47
1558118_at	DGCR5 - DiGeorge syndrome critical region gene 5 (non-coding) (GB: BU584635, RefSeq: NR_002733)	458	18	1.99	3.06251	0.49	2.47
207235_s_at	GRM5 - glutamate receptor, metabotropic 5 (GB: NM_000842, RefSeq: NM_000842)	194	6	2.09	2.27007	0.36	2.45
1557795_s_at	NTRK3 - neurotrophic tyrosine kinase, receptor, type 3 (GB: AI917078, RefSeq: NM_001007156/NM_001012338/NM_002530)	232	4	2.35	1.20111	0.08	2.42
215514_at	AL080072 - MRNA; cDNA DKFZp564M0616 (from clone DKFZp564M0616) (GB: AL080072)	351	19	1.85	3.63846	0.56	2.41
211451_s_at	KCNJ4 - potassium inwardly-rectifying channel, subfamily J, member 4 (GB: U24056, RefSeq: NM_004981/NM_152868)	283	10	2.03	2.2826	0.36	2.39
231392_at	T66136 - Transcribed locus, strongly similar to XP_522258.1 similar to hypothetical protein BC008326 [Pan troglodytes] (GB: T66136)	355	21	1.81	3.77238	0.58	2.39
213824_at	OLIG2 - oligodendrocyte lineage transcription factor 2 (GB: AI870776, RefSeq: NM_005806)	296	10	2.05	2.14824	0.33	2.39
234163_at	UBE3A - Ubiquitin protein ligase E3A (human papilloma virus E6-associated protein, Angelman syndrome) (GB: AK026293, RefSeq: NM_000462/NM_130838/NM_130839)	428	18	1.96	2.67292	0.43	2.39
207210_at	GABRA3 - gamma-aminobutyric acid (GABA) A receptor, alpha 3 (GB: NM_000808, RefSeq: NM_000808)	240	12	1.88	3.17521	0.5	2.38
224360_s_at	PACSIN1 - protein kinase C and casein kinase substrate in neurons 1 (GB: AF242529, RefSeq: NM_020804)	131	6	1.92	2.90588	0.46	2.38
237790_at	H15165 - Transcribed locus (GB: H15165)	414	24	1.82	3.5786	0.55	2.37
236896_at	ZIC1 - Zic family member 1 (odd-paired homolog, Drosophila) (GB: R37848, RefSeq: NM_003412)	81	16	1.29	12.114	1.08	2.37
234241_at	AL390185 - unknown (GB: AL390185)	188	4	2.25	1.29764	0.11	2.37
207026_s_at	ATP2B3 - ATPase, Ca++ transporting, plasma membrane 3 (GB: NM_021949, RefSeq: NM_001001344/NM_021949)	499	19	2	2.32145	0.37	2.37
242872_at	CIT - citron (rho-interacting, serine/threonine kinase 21) (GB: T79833, RefSeq: NM_007174)	281	9	2.08	1.92634	0.28	2.36
237773_at	R38633 - unknown (GB: R38633)	449	16	2.03	2.11233	0.32	2.35
223653_x_at	BRUNOL4 - bruno-like 4, RNA binding protein (Drosophila) (GB: AW593887, RefSeq: NM_020180/XM_001128998)	264	15	1.83	3.34829	0.52	2.35
206692_at	KCNJ10 - potassium inwardly-rectifying channel, subfamily J, member 10 (GB: NM_002241, RefSeq: NM_002241)	280	11	1.99	2.31076	0.36	2.35
1554706_at	OR2L13 - olfactory receptor, family 2, subfamily L, member 13 (GB: BC028158, RefSeq: NM_175911)	197	9	1.92	2.67781	0.43	2.35
211484_s_at	DSCAM - Down syndrome cell adhesion molecule (GB: AF023450, RefSeq: NM_001389/NM_206887)	314	10	2.08	1.82868	0.26	2.34
223708_at	C1QTNF4 - C1q and tumor necrosis factor related protein 4 (GB: AF329838, RefSeq: NM_031909)	153	12	1.69	4.41396	0.64	2.33
1569446_x_at	MGC45713 - similar to Cadherin EGF LAG seven-pass G-type receptor 1 precursor (Flamingo homolog 2) (hFmi2) (GB: BC033112, RefSeq: XM_001126962)	150	4	2.16	1.43777	0.16	2.31
211568_at	BAI3 - brain-specific angiogenesis inhibitor 3 (GB: AB011122, RefSeq: NM_001704)	361	20	1.84	2.9004	0.46	2.3
232643_at	POLR2F - Polymerase (RNA) II (DNA directed) polypeptide F (GB: AK026327, RefSeq: NM_021974)	438	21	1.9	2.49425	0.4	2.3
239879_at	LOC284998 - hypothetical protein LOC284998 (GB: N63566, RefSeq: XM_498907/XM_944715)	131	4	2.1	1.57792	0.2	2.3
1569445_at	LOC730823/MGC45713 - similar to Cadherin EGF LAG seven-pass G-type receptor 1 precursor (Flamingo homolog 2) (hFmi2) (GB: BC033112, RefSeq: XM_001126962/XM_001129839)	163	4	2.19	1.25227	0.1	2.29
237832_at	H29490 - Transcribed locus (GB: H29490)	280	22	1.69	3.87128	0.59	2.27
1554181_at	FLJ30934 - hypothetical protein FLJ30934 (GB: BC040981, RefSeq: NM_152760)	441	19	1.95	2.08776	0.32	2.27
206711_at	CXorf1 - chromosome X open reading frame 1 (GB: NM_004709, RefSeq: NM_004709)	357	22	1.79	2.83906	0.45	2.25
237382_at	R60981 - unknown (GB: R60981)	414	19	1.92	2.0999	0.32	2.24
217231_s_at	MAST1 - microtubule associated serine/threonine kinase 1 (GB: AD000092, RefSeq: NM_014975)	412	17	1.97	1.82211	0.26	2.23
243506_at	BE043095 - Transcribed locus (GB: BE043095)	146	13	1.63	3.93009	0.59	2.23
215448_at	AF035290 - Clone 23638 mRNA sequence (GB: AF035290)	413	21	1.88	2.15571	0.33	2.21
209597_s_at	PNMA2 - paraneoplastic antigen MA2 (GB: AF286487, RefSeq: NM_007257)	406	23	1.83	2.38963	0.38	2.21
1563001_at	AL706029 - Homo sapiens, clone IMAGE:4250340, mRNA (GB: AL706029)	198	12	1.8	2.48258	0.39	2.19
1568812_at	BC031274 - CDNA clone IMAGE:5294477 (GB: BC031274)	353	19	1.85	2.19246	0.34	2.19
237437_s_at	ADARB2 - adenosine deaminase, RNA-specific, B2 (RED2 homolog rat) (GB: AI826996, RefSeq: NM_018702)	223	8	2.03	1.4403	0.16	2.19
208226_x_at	ADAM22 - ADAM metallopeptidase domain 22 (GB: NM_004194, RefSeq: NM_004194/NM_016351/NM_021721/NM_021722/NM_021723)	132	7	1.86	1.97305	0.3	2.15
204996_s_at	CDK5R1 - cyclin-dependent kinase 5, regulatory subunit 1 (p35) (GB: NM_003885, RefSeq: NM_003885)	123	6	1.89	1.81398	0.26	2.15
207880_at	ADAM11 - ADAM metallopeptidase domain 11 (GB: NM_002390, RefSeq: NM_002390)	104	3	2.12	1.07066	0.03	2.15
211099_s_at	CNGB1 - cyclic nucleotide gated channel beta 1 (GB: U58837, RefSeq: NM_001297)	72	4	1.84	2.02463	0.31	2.14
242840_at	R51383 - unknown (GB: R51383)	169	17	1.58	3.60677	0.56	2.14
241172_at	GRIA2 - glutamate receptor, ionotropic, AMPA 2 (GB: AI939470, RefSeq: NM_000826/NM_001083619/NM_001083620)	156	9	1.82	2.04876	0.31	2.13
227781_x_at	FAM57B - family with sequence similarity 57, member B (GB: AL565715, RefSeq: NM_031478)	378	23	1.8	2.06369	0.31	2.11
1556401_a_at	AI989541 - CDNA FLJ30146 fis, clone BRACE2000256 (GB: AI989541)	80	9	1.53	3.78345	0.58	2.11
244709_at	AI660452 - Homo sapiens, clone IMAGE:5200887, mRNA (GB: AI660452)	290	11	2	1.26416	0.1	2.1
223810_at	KLHL1 - kelch-like 1 (Drosophila) (GB: AF252283, RefSeq: NM_020866)	154	19	1.49	4.02667	0.6	2.1
235351_at	BF966240 - unknown (GB: BF966240)	78	3	2	1.23631	0.09	2.09
1563721_at	AL713630 - MRNA; cDNA DKFZp761A1121 (from clone DKFZp761A1121) (GB: AL713630)	251	20	1.68	2.54711	0.41	2.09
240048_at	STRC - stereocilin (GB: H23543, RefSeq: NM_153700)	272	21	1.69	2.38713	0.38	2.07
1565937_a_at	LMO3 - LIM domain only 3 (rhombotin-like 2) (GB: T24091, RefSeq: NM_001001395/NM_018640)	271	24	1.63	2.60976	0.42	2.05
1564431_a_at	FLJ45224 - FLJ45224 protein (GB: BC042845, RefSeq: NM_207510)	132	5	2	1.1064	0.04	2.05
228140_s_at	PPP2R2C - protein phosphatase 2 (formerly 2A), regulatory subunit B, gamma isoform (GB: AW955803, RefSeq: NM_020416/NM_181876)	198	16	1.67	2.29181	0.36	2.03
216651_s_at	GAD2 - glutamate decarboxylase 2 (pancreatic islets and brain, 65kDa) (GB: X69936, RefSeq: NM_000818)	290	16	1.84	1.55271	0.19	2.03
207637_at	WSCD2 - WSC domain containing 2 (GB: NM_014653, RefSeq: NM_014653)	122	8	1.77	1.83308	0.26	2.03
217669_s_at	AKAP6 - A kinase (PRKA) anchor protein 6 (GB: AW451230, RefSeq: NM_004274)	147	10	1.75	1.85913	0.27	2.02
1559244_at	FMN2 - formin 2 (GB: AF218941, RefSeq: NM_020066)	301	18	1.81	1.58385	0.2	2
216214_at	AF070602 - Clone 24504 mRNA sequence (GB: AF070602)	175	22	1.48	3.30245	0.52	2
1557746_at	F10269 - CDNA FLJ30709 fis, clone FCBBF2001243 (GB: F10269)	158	15	1.6	2.41694	0.38	1.99
240305_at	AI291536 - CDNA clone IMAGE:5285563 (GB: AI291536)	164	10	1.8	1.55098	0.19	1.99
237535_x_at	NRXN1 - neurexin 1 (GB: BF223138, RefSeq: NM_004801/NM_138735)	257	15	1.82	1.39174	0.14	1.96
207648_at	DRP2 - dystrophin related protein 2 (GB: NM_001939, RefSeq: NM_001939)	149	10	1.76	1.58979	0.2	1.96
224539_s_at	PCDHAC2 - protocadherin alpha subfamily C, 2 (GB: AF152474, RefSeq: NM_018899/NM_031883)	175	21	1.5	2.78159	0.44	1.95
240545_at	LOC286382 - hypothetical protein LOC286382 (GB: AW136975)	203	20	1.59	2.25369	0.35	1.94
208564_at	KCNA2 - potassium voltage-gated channel, shaker-related subfamily, member 2 (GB: NM_004974, RefSeq: NM_004974)	123	6	1.89	1.10135	0.04	1.94
236748_at	RASGEF1C - RasGEF domain family, member 1C (GB: AI828026, RefSeq: NM_001031799/NM_175062)	393	23	1.81	1.28588	0.11	1.92
1566469_at	AL831875 - MRNA; cDNA DKFZp547E1510 (from clone DKFZp547E1510) (GB: AL831875)	279	24	1.65	1.81468	0.26	1.91
240218_at	BF941609 - Transcribed locus (GB: BF941609)	196	16	1.67	1.72064	0.24	1.91
243836_at	KIAA1843 - KIAA1843 protein (GB: BE550200, RefSeq: XM_929148/XM_937622)	139	9	1.77	1.34852	0.13	1.9
208465_at	GRM2 - glutamate receptor, metabotropic 2 (GB: NM_000839, RefSeq: NM_000839)	223	19	1.65	1.75954	0.25	1.9
1559970_at	LOC730034 - Hypothetical protein LOC730034 (GB: BG680343, RefSeq: XM_001134172)	107	8	1.71	1.52702	0.18	1.89
236638_at	AI279217 - Transcribed locus (GB: AI279217)	217	14	1.77	1.30423	0.12	1.89
210684_s_at	DLG4 - discs, large homolog 4 (Drosophila) (GB: AF028825, RefSeq: NM_001365)	200	18	1.63	1.75972	0.25	1.87
214840_at	TOM1L2 - target of myb1-like 2 (chicken) (GB: AF038192, RefSeq: NM_001033551/NM_001082968/NM_144678)	157	20	1.48	2.44583	0.39	1.87
205734_s_at	AFF3 - AF4/FMR2 family, member 3 (GB: AI990465, RefSeq: NM_001025108/NM_002285)	70	5	1.73	1.3159	0.12	1.85
234220_at	CADPS - Ca2+-dependent secretion activator (GB: AK024536, RefSeq: NM_003716/NM_183393/NM_183394)	200	23	1.52	2.03749	0.31	1.83
1559110_at	BC042916 - Homo sapiens, clone IMAGE:5802033, mRNA (GB: BC042916)	220	13	1.81	1.03842	0.02	1.83
1569178_at	GRIA4 - Glutamate receptor, ionotrophic, AMPA 4 (GB: BC035610, RefSeq: NM_000829/NM_001077243/NM_001077244)	133	20	1.4	2.5795	0.41	1.82
206882_at	SLC1A6 - solute carrier family 1 (high affinity aspartate/glutamate transporter), member 6 (GB: NM_005071, RefSeq: NM_005071)	92	14	1.4	2.5984	0.41	1.81
1556760_a_at	R16907 - CDNA FLJ37153 fis, clone BRACE2025992 (GB: R16907)	154	15	1.59	1.62165	0.21	1.8
1562443_at	C6orf213 - chromosome 6 open reading frame 213 (GB: AK095527, RefSeq: NM_001010852)	163	14	1.65	1.42648	0.15	1.8
243330_at	AW304000 - unknown (GB: AW304000)	126	14	1.54	1.7361	0.24	1.78
244613_at	AA476583 - unknown (GB: AA476583)	81	6	1.71	1.11239	0.05	1.76
232062_at	ADCY1 - adenylate cyclase 1 (brain) (GB: AK024415, RefSeq: NM_021116)	237	21	1.63	1.32701	0.12	1.76
216927_at	AC003030 - unknown (GB: AC003030)	199	22	1.54	1.61116	0.21	1.75
241743_at	AI939527 - unknown (GB: AI939527)	235	22	1.61	1.30815	0.12	1.73
243390_at	AI732291 - unknown (GB: AI732291)	101	13	1.47	1.76357	0.25	1.72
206083_at	BAI1 - brain-specific angiogenesis inhibitor 1 (GB: NM_001702, RefSeq: NM_001702/XM_001130169)	104	8	1.7	1.02345	0.01	1.71
1554635_a_at	NPAS3 - neuronal PAS domain protein 3 (GB: AB054576, RefSeq: NM_022123/NM_173159)	201	16	1.68	1.04119	0.02	1.7
243743_at	AI373512 - Transcribed locus (GB: AI373512)	159	20	1.48	1.60068	0.2	1.69
1564220_a_at	AK096932 - CDNA FLJ39613 fis, clone SKNSH2009357 (GB: AK096932)	125	13	1.56	1.32005	0.12	1.69
1557451_at	DGCR10 - DiGeorge syndrome critical region gene 10 (GB: BM681417)	114	10	1.64	1.09587	0.04	1.68
223891_at	KCNQ5 - potassium voltage-gated channel, KQT-like subfamily, member 5 (GB: AF249278, RefSeq: NM_019842)	108	21	1.29	2.27534	0.36	1.65
1562234_a_at	LOC652725/NAV3 - neuron navigator 3 /// similar to neuron navigator 3 (GB: AF397731, RefSeq: NM_014903/XM_942350)	160	23	1.42	1.46734	0.17	1.59
240614_at	KCNC2 - potassium voltage-gated channel, Shaw-related subfamily, member 2 (GB: AW131785, RefSeq: NM_139136/NM_139137/NM_153748)	71	11	1.39	1.4884	0.17	1.56
244306_at	AA699920 - unknown (GB: AA699920)	119	20	1.36	1.5005	0.18	1.53
241083_at	AI652154 - MRNA; cDNA DKFZp686J0150 (from clone DKFZp686J0150) (GB: AI652154)	75	13	1.34	1.48315	0.17	1.51
1564511_a_at	FSTL4 - follistatin-like 4 (GB: AK055684, RefSeq: NM_015082)	141	20	1.43	1.16661	0.07	1.5
243645_at	NFASC - neurofascin homolog (chicken) (GB: AW102637, RefSeq: NM_015090)	134	20	1.41	1.0867	0.04	1.44
224092_at	BARHL1 - BarH-like 1 (Drosophila) (GB: AF325688, RefSeq: NM_020064)	71	17	1.2	1.63702	0.21	1.42
230217_at	MGC34646 - hypothetical protein MGC34646 (GB: AI201419, RefSeq: NM_173519)	93	15	1.37	1.06582	0.03	1.4
1556598_at	ARPP-21 - cyclic AMP-regulated phosphoprotein, 21 kD (GB: AI698023, RefSeq: NM_001025068/NM_001025069/NM_016300/NM_198399/XM_374037/XM_944656)	67	18	1.15	1.62754	0.21	1.36
206103_at	RAC3 - ras-related C3 botulinum toxin substrate 3 (rho family, small GTP binding protein Rac3) (GB: NM_005052, RefSeq: NM_005052)	110	23	1.26	1.20379	0.08	1.34
1560185_at	BE710530 - CDNA clone IMAGE:5278070 (GB: BE710530)	67	13	1.29	1.11317	0.05	1.34
1553410_a_at	ABCC12 - ATP-binding cassette, sub-family C (CFTR/MRP), member 12 (GB: AF395909, RefSeq: NM_033226)	76	15	1.29	1.12955	0.05	1.34
231737_at	CACNG4 - calcium channel, voltage-dependent, gamma subunit 4 (GB: NM_014405, RefSeq: NM_014405)	105	22	1.26	1.08805	0.04	1.3
1559163_at	LOC285954 - hypothetical protein LOC285954 (GB: AK096266)	94	19	1.28	1.04926	0.02	1.3
233216_at	ZDHHC21 - zinc finger, DHHC-type containing 21 (GB: AV741116, RefSeq: NM_178566)	69	23	1.06	1.71662	0.23	1.29
236693_at	R44026 - CDNA clone IMAGE:4797645 (GB: R44026)	84	20	1.21	1.22231	0.09	1.29
220673_s_at	KIAA1622 - KIAA1622 (GB: NM_020958, RefSeq: NM_020958/NM_058237)	64	19	1.11	1.51371	0.18	1.29
236376_at	AW383197 - Transcribed locus (GB: AW383197)	83	23	1.14	1.08919	0.04	1.18
