# Supplementary material for: Microarray data integration for genome-wide analysis of human tissue-selective gene expression
Source: BMC Genomics. 2010 Nov 2;11(Suppl 2):S15. doi: 10.1186/1471-2164-11-S2-S15 (PMC2975411; doi:10.1186/1471-2164-11-S2-S15)
Supplement: Additional file 2 — List of liver-selective gene targets. The full list of potential liver-selective genes identified in this study. [file 1471-2164-11-S2-S15-S2.xls]

## Sheet: Supplemental_Table_2
Additional Table 2. List of liver-selective gene targets.
Probe	Gene - Description	Se (out of 117 arrays)	Sc (out of 2851 arrays)	Score1		Score2	Priority Score
210798_x_at	MASP2 - mannan-binding lectin serine peptidase 2 (GB: AB008047, RefSeq: NM_006610/NM_139208)	116	0	4.45	26.6148	1.43	5.88
208088_s_at	CFHR5 - complement factor H-related 5 (GB: NM_030787, RefSeq: NM_030787)	110	1	3.43	95.5569	1.98	5.41
1554459_s_at	CFHR3 - complement factor H-related 3 (GB: BC020687, RefSeq: NM_021023)	116	5	2.75	103.309	2.01	4.77
37020_at	CRP - C-reactive protein, pentraxin-related (GB: X56692, RefSeq: NM_000567)	110	18	2.17	228.262	2.36	4.53
210049_at	SERPINC1 - serpin peptidase inhibitor, clade C (antithrombin), member 1 (GB: D29832, RefSeq: NM_000488)	117	18	2.2	213.022	2.33	4.53
205754_at	F2 - coagulation factor II (thrombin) (GB: NM_000506, RefSeq: NM_000506)	117	13	2.34	135.567	2.13	4.47
207406_at	CYP7A1 - cytochrome P450, family 7, subfamily A, polypeptide 1 (GB: NM_000780, RefSeq: NM_000780)	56	1	3.13	19.5173	1.29	4.43
207097_s_at	SLC17A2 - solute carrier family 17 (sodium phosphate), member 2 (GB: NM_005835, RefSeq: NM_005835)	117	6	2.68	45.6669	1.66	4.34
207874_s_at	CFHR4 - complement factor H-related 4 (GB: NM_006684, RefSeq: NM_006684)	115	18	2.19	138.542	2.14	4.33
207027_at	HGFAC - HGF activator (GB: NM_001528, RefSeq: NM_001528)	112	4	2.83	22.3696	1.35	4.18
220224_at	HAO1 - hydroxyacid oxidase (glycolate oxidase) 1 (GB: NM_017545, RefSeq: NM_017545)	117	18	2.2	86.383	1.94	4.14
231703_s_at	ADH4 - Alcohol dehydrogenase 4 (class II), pi polypeptide (GB: AV647973, RefSeq: NM_000670)	89	3	2.86	18.2579	1.26	4.12
224243_at	APOA5 - apolipoprotein A-V (GB: AF202889, RefSeq: NM_052968)	109	3	2.95	14.2583	1.15	4.1
207256_at	MBL2 - mannose-binding lectin (protein C) 2, soluble (opsonic defect) (GB: NM_000242, RefSeq: NM_000242)	117	18	2.2	74.9725	1.87	4.07
219903_s_at	CYP2C8 - cytochrome P450, family 2, subfamily C, polypeptide 8 (GB: NM_000770, RefSeq: NM_000770)	61	1	3.17	7.0334	0.85	4.02
1557226_a_at	ASPG - Similar to asparaginase (GB: BE464276, RefSeq: NM_001080464/XM_370777/XM_930559/XM_942293/XM_945886)	95	2	3.06	8.27198	0.92	3.98
231702_at	TDO2 - Tryptophan 2,3-dioxygenase (GB: AV661348, RefSeq: NM_005651)	84	3	2.83	13.105	1.12	3.95
231662_at	ARG1 - Arginase, liver (GB: AV652232, RefSeq: NM_000045)	102	14	2.25	40.2069	1.6	3.85
210326_at	AGXT - alanine-glyoxylate aminotransferase (GB: D13368, RefSeq: NM_000030)	117	8	2.55	14.9456	1.17	3.73
237765_at	C14orf68 - chromosome 14 open reading frame 68 (GB: AA677293, RefSeq: NM_207117)	117	13	2.34	23.5164	1.37	3.71
207810_at	F13B - coagulation factor XIII, B polypeptide (GB: NM_001994, RefSeq: NM_001994)	117	19	2.18	30.1242	1.48	3.66
1552569_a_at	RTP3 - receptor (chemosensory) transporter protein 3 (GB: NM_031440, RefSeq: NM_031440)	101	13	2.28	20.0025	1.3	3.58
231691_at	LOC388503 - similar to Complement C3 precursor (GB: AV700829, RefSeq: NM_001013640)	110	12	2.35	16.5225	1.22	3.57
1561094_a_at	AK091990 - unknown (GB: AK091990)	105	3	2.93	4.11796	0.61	3.55
206753_at	RDH16 - retinol dehydrogenase 16 (all-trans) (GB: AF086735, RefSeq: NM_003708)	115	29	1.99	31.6102	1.5	3.48
1557225_at	LOC374569 - Similar to Lysophospholipase (GB: BE464276, RefSeq: NM_001080464/XM_370777/XM_930559/XM_942293/XM_945886)	66	2	2.91	3.26213	0.51	3.42
231359_at	APOH - Apolipoprotein H (beta-2-glycoprotein I) (GB: AV648193, RefSeq: NM_000042)	94	27	1.93	28.3086	1.45	3.38
231690_at	AI962352 - Transcribed locus (GB: AI962352)	102	4	2.79	3.44312	0.54	3.33
241200_x_at	N68486 - Transcribed locus (GB: N68486)	89	3	2.86	2.92304	0.47	3.32
207609_s_at	CYP1A2 - cytochrome P450, family 1, subfamily A, polypeptide 2 (GB: AF182274, RefSeq: NM_000761)	98	18	2.12	12.0484	1.08	3.2
244562_s_at	W87781 - unknown (GB: W87781)	106	14	2.27	8.31477	0.92	3.19
220479_at	PRO0132 - PRO0132 protein (GB: NM_014116, RefSeq: NR_002763)	72	4	2.64	3.2897	0.52	3.16
210520_at	FETUB - fetuin B (GB: AB017551, RefSeq: NM_014375)	32	3	2.41	5.17472	0.71	3.13
1569591_at	F11 - coagulation factor XI (plasma thromboplastin antecedent) (GB: BC029374, RefSeq: NM_000128/NM_019559)	30	2	2.56	2.82472	0.45	3.01
222100_at	CYP2E1 - Cytochrome P450, family 2, subfamily E, polypeptide 1 (GB: AV650427, RefSeq: NM_000773)	72	8	2.34	3.76096	0.58	2.92
240598_at	AI076358 - unknown (GB: AI076358)	108	28	1.97	7.35672	0.87	2.84
220878_at	NM_018592 - unknown (GB: NM_018592)	101	14	2.25	3.87841	0.59	2.83
237898_at	AA694174 - unknown (GB: AA694174)	44	6	2.25	3.27271	0.51	2.77
241232_x_at	AW236797 - unknown (GB: AW236797)	57	6	2.36	2.45678	0.39	2.75
210909_x_at	LPAL2 - lipoprotein, Lp(a)-like 2 (GB: U19518, RefSeq: NM_024492/NM_145727)	90	12	2.26	2.69103	0.43	2.69
231751_at	ABCG8 - ATP-binding cassette, sub-family G (WHITE), member 8 (sterolin 2) (GB: NM_022437, RefSeq: NM_022437)	102	28	1.95	5.27165	0.72	2.67
215689_s_at	SHBG - sex hormone-binding globulin (GB: AI056852, RefSeq: NM_001040)	44	12	1.95	4.50545	0.65	2.6
244742_at	PAH - phenylalanine hydroxylase (GB: H47984, RefSeq: NM_000277)	74	15	2.08	3.17992	0.5	2.58
220106_at	NPC1L1 - NPC1 (Niemann-Pick disease, type C1, gene)-like 1 (GB: NM_013389, RefSeq: NM_013389)	116	26	2.04	3.35295	0.53	2.56
237757_at	AI247798 - Transcribed locus (GB: AI247798)	48	8	2.16	1.81156	0.26	2.42
210565_at	GCGR - glucagon receptor (GB: U03469, RefSeq: NM_000160)	51	14	1.95	2.60392	0.42	2.36
244531_at	NNT - Nicotinamide nucleotide transhydrogenase (GB: BE501279, RefSeq: NM_012343/NM_182977)	65	18	1.94	2.56063	0.41	2.35
237967_at	HAL - Histidine ammonia-lyase (GB: AV652386, RefSeq: NM_002108)	38	10	1.97	2.41907	0.38	2.35
1553341_at	UROC1 - urocanase domain containing 1 (GB: NM_144639, RefSeq: NM_144639)	40	5	2.29	1.13346	0.05	2.34
211322_s_at	SARDH - sarcosine dehydrogenase (GB: AF047004, RefSeq: NM_007101)	29	10	1.85	3.12412	0.49	2.34
230971_x_at	LOC388323 - hypothetical LOC388323 (GB: AW002856, RefSeq: NM_001014985)	55	10	2.13	1.61645	0.21	2.34
240488_at	LOC646430/LOC649507 - similar to serum amyloid P component precursor (GB: AW444934, RefSeq: XR_017174/XR_018697)	72	18	1.99	2.15601	0.33	2.32
1555539_at	SDS - serine dehydratase (GB: BC020750, RefSeq: NM_006843)	81	29	1.83	2.96941	0.47	2.31
206265_s_at	GPLD1 - glycosylphosphatidylinositol specific phospholipase D1 (GB: NM_001503, RefSeq: NM_001503/NM_177483)	96	27	1.94	2.17636	0.34	2.28
207858_s_at	PKLR - pyruvate kinase, liver and RBC (GB: NM_000298, RefSeq: NM_000298/NM_181871)	71	27	1.81	2.87968	0.46	2.27
208480_s_at	ABCC6 - ATP-binding cassette, sub-family C (CFTR/MRP), member 6 (GB: NM_001171, RefSeq: NM_001079528/NM_001171/XM_001125860)	48	26	1.65	3.73469	0.57	2.23
1570188_at	NR1I3 - nuclear receptor subfamily 1, group I, member 3 (GB: BC030972, RefSeq: NM_001077469/NM_001077470/NM_001077471/NM_001077472/NM_001077473/NM_001077474/NM_001077475/NM_001077476/NM_001077477/NM_001077478/NM_001077479/NM_001077480/NM_001077481/NM_001077482/NM_005122)	46	7	2.2	1.02669	0.01	2.22
231694_at	APOA1 - Apolipoprotein A-I (GB: AV652822, RefSeq: NM_000039)	73	26	1.84	2.21151	0.34	2.18
207257_at	EPO - erythropoietin (GB: NM_000799, RefSeq: NM_000799)	64	25	1.8	2.35888	0.37	2.17
1553851_at	SPIC - Spi-C transcription factor (Spi-1/PU.1 related) (GB: NM_152323, RefSeq: NM_152323)	25	6	2.01	1.39656	0.15	2.15
214887_at	CG018 - Hypothetical gene CG018 (GB: AL049786, RefSeq: NM_001079691/NM_052818)	34	19	1.64	3.05331	0.48	2.12
1563265_at	AF143870 - Clone IMAGE:111510 mRNA sequence (GB: AF143870)	45	18	1.78	2.02584	0.31	2.09
239513_at	AI198582 - Homo sapiens, clone IMAGE:5171383, mRNA (GB: AI198582)	74	25	1.86	1.46409	0.17	2.02
243110_x_at	NPW - neuropeptide W (GB: AI868441, RefSeq: XM_496111/XM_939689)	24	10	1.77	1.71061	0.23	2
1559321_at	BC042046 - Homo sapiens, clone IMAGE:5528576, mRNA (GB: BC042046)	46	19	1.77	1.12593	0.05	1.82
230938_x_at	ATF5 - activating transcription factor 5 (GB: H48515, RefSeq: NM_012068)	48	28	1.62	1.47979	0.17	1.79
226182_s_at	WISP3 - WNT1 inducible signaling pathway protein 3 (GB: AF201334, RefSeq: NM_003880/NM_130396/NM_198239)	37	28	1.51	1.80736	0.26	1.76
1556491_at	BM980936 - Full length insert cDNA clone YB29A02 (GB: BM980936)	44	23	1.67	1.10614	0.04	1.71
229446_at	BE858259 - CDNA clone IMAGE:5264834 (GB: BE858259)	46	24	1.67	1.05678	0.02	1.69
