# Supplementary material for: Microarray data integration for genome-wide analysis of human tissue-selective gene expression
Source: BMC Genomics. 2010 Nov 2;11(Suppl 2):S15. doi: 10.1186/1471-2164-11-S2-S15 (PMC2975411; doi:10.1186/1471-2164-11-S2-S15)
Supplement: Additional file 3 — List of testis-selective gene targets. The full list of potential testis-selective genes identified in this study. [file 1471-2164-11-S2-S15-S3.xls]

## Sheet: Supplemental_Table_3
Additional Table 3. List of testis-selective gene targets.
Probe	Gene - Description	Se (out of 36 arrays)	Sc (out of 2932 arrays)	Score1		Score2	Priority Score
1554981_at	C9orf11 - chromosome 9 open reading frame 11 (GB: BC014307, RefSeq: NM_020641)	19	0	4.19	71.8702	1.86	6.05
207736_s_at	TNP2 - transition protein 2 (during histone to protamine replacement) (GB: NM_005425, RefSeq: NM_005425)	18	0	4.17	52.4548	1.72	5.89
231563_at	BF508261 - CDNA clone IMAGE:5297975 (GB: BF508261)	19	0	4.19	49.3977	1.69	5.88
237319_at	C2orf53 - chromosome 2 open reading frame 53 (GB: AI126041, RefSeq: NM_178553)	14	0	4.06	36.3273	1.56	5.62
1552395_at	TSSK3 - testis-specific serine kinase 3 (GB: NM_052841, RefSeq: NM_052841)	17	0	4.14	22.0965	1.34	5.49
1562864_at	BC033504 - Homo sapiens, clone IMAGE:5168221, mRNA (GB: BC033504)	15	0	4.09	22.8968	1.36	5.45
243494_at	AI204633 - unknown (GB: AI204633)	19	0	4.19	15.5934	1.19	5.38
243143_at	FAM24A - family with sequence similarity 24, member A (GB: AI810124, RefSeq: NM_001029888)	18	0	4.17	15.269	1.18	5.35
231362_at	AI423933 - Transcribed locus, strongly similar to XP_528750.2 epidermal growth factor receptor pathway substrate 8 [Pan troglodytes] (GB: AI423933)	19	0	4.19	14.1448	1.15	5.34
1560494_a_at	CPXCR1 - CPX chromosome region, candidate 1 (GB: AK098646, RefSeq: NM_033048)	17	0	4.14	14.3777	1.16	5.3
236661_at	IQCF6 - IQ motif containing F6 (GB: AA759071, RefSeq: XM_496643/XM_941417)	18	0	4.17	12.5332	1.1	5.26
220498_at	ACTL7B - actin-like 7B (GB: NM_006686, RefSeq: NM_006686)	18	0	4.17	11.4912	1.06	5.23
1556740_at	AA398245 - CDNA FLJ35959 fis, clone TESTI2012444 (GB: AA398245)	12	0	3.99	16.7013	1.22	5.21
1554368_at	NT5C1B - 5'-nucleotidase, cytosolic IB (GB: AF417165, RefSeq: NM_001002006/NM_033253)	19	1	3.19	99.8532	2	5.19
241527_at	AI799028 - unknown (GB: AI799028)	16	0	4.11	11.5678	1.06	5.18
1561704_at	BC041892 - CDNA clone IMAGE:5298624 (GB: BC041892)	11	0	3.95	16.3958	1.21	5.17
241518_at	AA428659 - Transcribed locus (GB: AA428659)	11	0	3.95	16.106	1.21	5.16
242925_at	RNF148 - ring finger protein 148 (GB: BE044562, RefSeq: NM_198085)	19	1	3.19	91.8784	1.96	5.15
1554855_at	PARK2 - Parkinson disease (autosomal recessive, juvenile) 2, parkin (GB: BC022014, RefSeq: NM_004562/NM_013987/NM_013988)	10	0	3.91	16.7416	1.22	5.13
1556207_a_at	BC035261 - CDNA clone IMAGE:4830861 (GB: BC035261)	17	0	4.14	8.64509	0.94	5.08
237253_at	AA789243 - CDNA clone IMAGE:4838334 (GB: AA789243)	19	2	2.89	151.052	2.18	5.07
237767_at	AW270133 - unknown (GB: AW270133)	16	0	4.11	8.50354	0.93	5.04
231637_at	AI809518 - Transcribed locus (GB: AI809518)	14	0	4.06	7.86977	0.9	4.95
236785_at	AW628623 - unknown (GB: AW628623)	13	0	4.02	8.37939	0.92	4.95
237774_at	AI283435 - unknown (GB: AI283435)	19	0	4.19	5.50869	0.74	4.93
244782_at	PPP3R2 - protein phosphatase 3 (formerly 2B), regulatory subunit B, beta isoform (GB: BE047016, RefSeq: NM_147180)	19	1	3.19	53.9057	1.73	4.92
1557874_at	AK097655 - CDNA FLJ40336 fis, clone TESTI2031986 (GB: AK097655)	14	0	4.06	7.28769	0.86	4.92
1568711_a_at	BC034620 - CDNA clone IMAGE:4829846 (GB: BC034620)	16	2	2.81	123.38	2.09	4.91
1568785_a_at	BC033938 - CDNA clone IMAGE:5272174 (GB: BC033938)	19	1	3.19	47.895	1.68	4.87
1556459_at	AK093071 - CDNA FLJ35752 fis, clone TESTI2004574 (GB: AK093071)	9	0	3.87	9.99416	1	4.86
217424_at	AL122122 - MRNA; cDNA DKFZp434L098 (from clone DKFZp434L098) (GB: AL122122)	11	0	3.95	7.73072	0.89	4.84
1561846_s_at	FLJ40176 - hypothetical protein FLJ40176 (GB: AL833908, RefSeq: XM_926977/XM_937542)	19	2	2.89	87.2921	1.94	4.83
237685_at	LOC339760/LOC651281 - hypothetical LOC339760 /// hypothetical protein LOC651281 (GB: AI806582, RefSeq: XM_295058/XM_944576)	15	0	4.09	5.19043	0.72	4.8
230797_s_at	LOC440900 - hypothetical LOC440900 (GB: AL545500, RefSeq: XM_001129841/XM_498909)	18	1	3.17	40.3175	1.61	4.77
237670_at	LOC284801 - hypothetical protein LOC284801 (GB: AI015822, RefSeq: XM_378973/XM_944897)	19	2	2.89	70.1868	1.85	4.73
231612_at	C4orf35 - chromosome 4 open reading frame 35 (GB: AW183059, RefSeq: NM_033122)	22	3	2.78	87.8821	1.94	4.72
239507_at	LOC151300 - hypothetical protein LOC151300 (GB: AI125183)	19	1	3.19	32.9903	1.52	4.71
224167_at	SPZ1 - spermatogenic leucine zipper 1 (GB: AF333098, RefSeq: NM_032567)	19	3	2.71	92.8908	1.97	4.68
231245_s_at	AW294061 - unknown (GB: AW294061)	19	1	3.19	29.4121	1.47	4.66
238237_at	AA884759 - unknown (GB: AA884759)	10	0	3.91	5.56341	0.75	4.66
1557842_at	BC041870 - CDNA clone IMAGE:5271546 (GB: BC041870)	8	0	3.81	6.49346	0.81	4.63
237734_s_at	AI125824 - CDNA clone IMAGE:5296164 (GB: AI125824)	19	1	3.19	27.1063	1.43	4.62
1552424_at	KLHL10 - kelch-like 10 (Drosophila) (GB: NM_152467, RefSeq: NM_152467)	19	3	2.71	79.9922	1.9	4.62
230947_at	SEPT12 - septin 12 (GB: AI890919, RefSeq: NM_144605)	12	1	2.99	41.95	1.62	4.61
237378_at	FLJ46321 - FLJ46321 protein (GB: AL040781, RefSeq: NM_001001670)	18	1	3.17	27.8355	1.44	4.61
244735_at	CCDC54 - coiled-coil domain containing 54 (GB: AI377758, RefSeq: NM_032600)	19	3	2.71	79.1003	1.9	4.61
1556617_a_at	BC040587 - CDNA clone IMAGE:5269228 (GB: BC040587)	17	2	2.84	56.5592	1.75	4.59
243083_at	LOC401351 - hypothetical gene supported by BC040831 (GB: AI693542, RefSeq: XM_379843/XM_926596/XM_935479/XM_935792/XM_938438/XM_943672)	17	1	3.14	27.0337	1.43	4.57
243949_at	AW086205 - Transcribed locus (GB: AW086205)	9	0	3.87	4.91429	0.69	4.56
1559785_at	C14orf8 - Chromosome 14 open reading frame 8 (GB: AK093070, RefSeq: NM_173846)	18	1	3.17	24.2983	1.39	4.55
220515_at	DUSP21 - dual specificity phosphatase 21 (GB: NM_022076, RefSeq: NM_022076)	17	1	3.14	25.142	1.4	4.54
240970_x_at	AA917777 - Transcribed locus (GB: AA917777)	19	2	2.89	44.931	1.65	4.54
1552526_at	FAM71C - family with sequence similarity 71, member C (GB: NM_153364, RefSeq: NM_153364)	19	1	3.19	21.7988	1.34	4.53
237160_at	CCDC83 - coiled-coil domain containing 83 (GB: AA724565, RefSeq: NM_173556)	19	4	2.59	82.9816	1.92	4.51
237360_at	ACTRT2 - actin-related protein T2 (GB: AI655275, RefSeq: NM_080431)	19	1	3.19	20.1658	1.3	4.49
231373_at	RNF133 - ring finger protein 133 (GB: AW273800, RefSeq: NM_139175)	19	2	2.89	38.1849	1.58	4.47
231617_at	C22orf33 - chromosome 22 open reading frame 33 (GB: AA846324, RefSeq: NM_178552)	19	1	3.19	18.4375	1.27	4.46
240938_at	AW469515 - CDNA FLJ25790 fis, clone TST06909 (GB: AW469515)	19	3	2.71	54.9983	1.74	4.45
241117_at	LOXHD1 - lipoxygenase homology domains 1 (GB: AW196588, RefSeq: NM_144612)	11	0	3.95	3.02657	0.48	4.43
243035_at	AA994064 - unknown (GB: AA994064)	18	1	3.17	18.434	1.27	4.43
239510_at	C1orf212 - chromosome 1 open reading frame 212 (GB: AA781455, RefSeq: NM_138428)	19	3	2.71	49.7227	1.7	4.41
1556912_at	BC038793 - CDNA clone IMAGE:5272062 (GB: BC038793)	9	0	3.87	3.46341	0.54	4.4
240672_at	AA416829 - unknown (GB: AA416829)	19	1	3.19	15.1925	1.18	4.37
231607_at	AI209094 - unknown (GB: AI209094)	14	3	2.58	59.6756	1.78	4.36
214418_at	LOC196993 - hypothetical protein LOC196993 (GB: AI656822, RefSeq: XM_933776/XM_944892)	16	1	3.11	17.2459	1.24	4.35
242259_at	TMEM162 - transmembrane protein 162 (GB: AI125270, RefSeq: NM_152481)	19	1	3.19	14.2331	1.15	4.34
1558623_at	LOC729121 - Hypothetical protein LOC729121 (GB: BC041173, RefSeq: XM_001133094)	8	0	3.81	3.3748	0.53	4.34
236758_at	AI149821 - unknown (GB: AI149821)	23	2	2.97	23.4012	1.37	4.34
1558493_at	RP11-218C14.6 - cystatin pseudogene (GB: BC041171, RefSeq: NR_001279)	21	3	2.76	38.3755	1.58	4.34
231525_at	LOC389124 - similar to IQ motif containing F1 (GB: AI377780, RefSeq: XM_371643/XM_942552)	19	4	2.59	56.3267	1.75	4.34
231446_at	BE466894 - unknown (GB: BE466894)	18	2	2.87	29.6255	1.47	4.34
1563361_at	TRIAD3 - TRIAD3 protein (GB: BI826539, RefSeq: NM_207111/NM_207116)	12	1	2.99	21.7535	1.34	4.33
241090_at	AA625564 - Transcribed locus, strongly similar to NP_000287.2 1 isoform 2 precursor [Homo sapiens] (GB: AA625564)	17	1	3.14	15.1953	1.18	4.32
231421_at	LOC254312 - hypothetical protein LOC254312 (GB: AI652988, RefSeq: XM_378211/XM_943864)	19	2	2.89	27.0855	1.43	4.32
233342_at	LOC90520 - hypothetical protein LOC90520 (GB: AL162052)	19	3	2.71	40.4768	1.61	4.32
1564685_a_at	AK058177 - Homo sapiens, clone IMAGE:5168221, mRNA (GB: AK058177)	15	1	3.09	17.0736	1.23	4.32
1553620_at	TRIM42 - tripartite motif-containing 42 (GB: NM_152616, RefSeq: NM_152616)	7	0	3.76	3.58471	0.55	4.31
221167_s_at	CCDC70 - coiled-coil domain containing 70 (GB: NM_031290, RefSeq: NM_031290)	19	2	2.89	26.1177	1.42	4.31
231267_at	C1orf76 - Chromosome 1 open reading frame 76 (GB: AW471206, RefSeq: NM_173509)	19	1	3.19	12.7129	1.1	4.29
1557641_at	BC027586 - CDNA clone IMAGE:4838068 (GB: BC027586)	8	0	3.81	3.00644	0.48	4.29
241204_at	AI002125 - Transcribed locus (GB: AI002125)	13	4	2.42	72.5653	1.86	4.28
241537_at	AW182380 - unknown (GB: AW182380)	19	1	3.19	11.7036	1.07	4.26
237758_at	AI425072 - CDNA clone IMAGE:5266192 (GB: AI425072)	19	5	2.49	56.916	1.76	4.25
1553776_at	UBE2U - ubiquitin-conjugating enzyme E2U (putative) (GB: NM_152489, RefSeq: NM_152489)	19	3	2.71	34.0073	1.53	4.24
241290_at	LOC729766/LOC732404 - hypothetical protein LOC729766 /// hypothetical protein LOC732404 (GB: AA918474, RefSeq: XM_001131228/XM_001133311)	19	1	3.19	11.0933	1.05	4.23
240893_at	AA437213 - Transcribed locus (GB: AA437213)	19	3	2.71	33.1273	1.52	4.23
1556624_at	BM021056 - Full length insert cDNA clone YA75D10 (GB: BM021056)	7	0	3.76	2.99279	0.48	4.23
1556133_s_at	BI559430 - CDNA clone IMAGE:5295247 (GB: BI559430)	19	5	2.49	52.631	1.72	4.21
236870_at	AW958766 - unknown (GB: AW958766)	19	7	2.34	73.0704	1.86	4.21
1567656_at	OR2H1 - Olfactory receptor, family 2, subfamily H, member 1 (GB: AJ459850, RefSeq: NM_030883)	13	2	2.72	29.7714	1.47	4.2
207377_at	PPP1R2P9 - protein phosphatase 1, regulatory (inhibitor) subunit 2 pseudogene 9 (GB: NM_025210, RefSeq: NR_002191)	19	3	2.71	29.7885	1.47	4.19
237111_at	AW118588 - unknown (GB: AW118588)	10	0	3.91	1.80626	0.26	4.17
236412_at	BF511817 - unknown (GB: BF511817)	17	2	2.84	20.8333	1.32	4.16
244316_at	LOC388381 - hypothetical LOC388381 (GB: AA758927, RefSeq: NM_001080465/XM_371053/XM_936648)	19	1	3.19	9.06099	0.96	4.15
206406_at	SMCP - sperm mitochondria-associated cysteine-rich protein (GB: NM_030663, RefSeq: NM_030663)	19	7	2.34	63.2887	1.8	4.15
220808_at	THEG - Theg homolog (mouse) (GB: NM_016585, RefSeq: NM_016585/NM_199202)	8	0	3.81	2.13078	0.33	4.14
236871_s_at	IQCF3 - IQ motif containing F3 (GB: AW958766, RefSeq: NM_001085479/XM_376233/XM_942550)	19	2	2.89	17.6659	1.25	4.14
215312_at	LOC644776 - Similar to DNA repair protein RAD52 homolog (GB: AA621286, RefSeq: XR_016727/XR_018961)	18	2	2.87	18.2964	1.26	4.13
1554401_a_at	TCTE3 - t-complex-associated-testis-expressed 3 (GB: AF519569, RefSeq: NM_174910)	19	2	2.89	16.9281	1.23	4.12
216778_s_at	CYLC1 - cylicin, basic protein of sperm head cytoskeleton 1 (GB: Z22780, RefSeq: NM_021118/XM_088636/XM_931154/XM_937261/XM_943237)	19	6	2.41	44.8623	1.65	4.06
237074_at	AA496112 - CDNA clone IMAGE:4836780 (GB: AA496112)	19	4	2.59	28.9966	1.46	4.05
1560735_s_at	OR4N4 - olfactory receptor, family 4, subfamily N, member 4 (GB: AK097598, RefSeq: NM_001005241)	19	5	2.49	35.7089	1.55	4.04
236888_at	CAPZA3 - capping protein (actin filament) muscle Z-line, alpha 3 (GB: AI654717, RefSeq: NM_033328)	19	14	2.04	96.598	1.98	4.03
240051_at	TPD52L3 - tumor protein D52-like 3 (GB: AI962433, RefSeq: NM_001001874/NM_001001875/NM_033516)	19	7	2.34	48.1466	1.68	4.03
234831_at	AL133086 - MRNA; cDNA DKFZp434D1028 (from clone DKFZp434D1028) (GB: AL133086)	18	1	3.17	7.18282	0.86	4.02
1556917_a_at	BC043261 - CDNA clone IMAGE:5295621 (GB: BC043261)	19	3	2.71	20.2149	1.31	4.02
239113_at	AV749665 - unknown (GB: AV749665)	19	5	2.49	33.4039	1.52	4.01
1553629_a_at	FAM71B - family with sequence similarity 71, member B (GB: NM_130899, RefSeq: NM_130899)	11	1	2.95	11.2744	1.05	4
241572_at	C16orf65 - chromosome 16 open reading frame 65 (GB: AI184736, RefSeq: NM_173806)	19	2	2.89	12.7983	1.11	4
1561527_at	BC038784 - CDNA clone IMAGE:5271697 (GB: BC038784)	9	0	3.87	1.34662	0.13	3.99
1562011_at	BC043243 - CDNA clone IMAGE:5296093 (GB: BC043243)	16	1	3.11	7.47488	0.87	3.99
210642_at	CCIN - calicin (GB: AF333334, RefSeq: NM_005893)	18	2	2.87	13.1078	1.12	3.98
240082_s_at	C17orf74 - chromosome 17 open reading frame 74 (GB: AA769816, RefSeq: NM_175734)	19	3	2.71	18.4829	1.27	3.98
231604_at	AW304066 - Transcribed locus (GB: AW304066)	17	2	2.84	13.6279	1.13	3.97
1560915_at	DPY19L1 - dpy-19-like 1 (C. elegans) (GB: AJ011911, RefSeq: XM_371891/XM_935726/XM_938743)	17	4	2.54	26.7975	1.43	3.97
210171_s_at	CREM - cAMP responsive element modulator (GB: S68134, RefSeq: NM_001881/NM_181571/NM_182717/NM_182718/NM_182719/NM_182720/NM_182721/NM_182722/NM_182723/NM_182724/NM_182725/NM_182769/NM_182770/NM_182771/NM_182772/NM_182850/NM_182853/NM_183011/NM_183012/NM_183013/NM_183060)	19	3	2.71	17.9479	1.25	3.97
1558262_at	AL137366 - MRNA; cDNA DKFZp434F1626 (from clone DKFZp434F1626) (GB: AL137366)	19	10	2.19	58.5428	1.77	3.96
1560557_at	BC039046 - CDNA clone IMAGE:4823654 (GB: BC039046)	11	1	2.95	10.0243	1	3.95
231425_at	PLCZ1 - phospholipase C, zeta 1 (GB: AI935040, RefSeq: NM_033123)	20	20	1.91	107.792	2.03	3.94
1556859_a_at	LOC285740 - hypothetical protein LOC285740 (GB: BC033369)	19	4	2.59	22.2917	1.35	3.94
231627_at	AI675751 - CDNA FLJ25810 fis, clone TST07303 (GB: AI675751)	22	9	2.3	41.6027	1.62	3.92
243520_x_at	ADAM30 - ADAM metallopeptidase domain 30 (GB: AI214466, RefSeq: NM_021794)	19	3	2.71	15.9164	1.2	3.91
1554764_a_at	C11orf64 - chromosome 11 open reading frame 64 (GB: BC029583, RefSeq: NM_174939/XM_001128767)	14	3	2.58	21.185	1.33	3.91
231551_at	LOC729059/LOC732375 - hypothetical protein LOC729059 /// hypothetical protein LOC732375 (GB: AI652913, RefSeq: XM_001133123/XM_001133127/XM_001134376/XM_001134377)	19	7	2.34	36.2916	1.56	3.9
238387_s_at	AW205017 - unknown (GB: AW205017)	21	8	2.33	36.4638	1.56	3.89
231394_at	AI090720 - CDNA clone IMAGE:4838878 (GB: AI090720)	19	4	2.59	20.0175	1.3	3.89
230975_at	AW290988 - unknown (GB: AW290988)	19	9	2.24	44.3792	1.65	3.88
237276_at	AI425008 - CDNA FLJ46136 fis, clone TESTI2052202 (GB: AI425008)	9	1	2.87	10.2773	1.01	3.88
207918_s_at	LOC653174/LOC728132/LOC728395/LOC728403/LOC728412/TSPY1 - testis specific protein, Y-linked 1 /// similar to testis specific protein, Y-linked 1 (GB: NM_003308, RefSeq: NM_003308/XM_001126455/XM_001126990/XM_001127004/XM_001127025/XR_016233)	34	4	2.84	10.8044	1.03	3.87
244879_at	AI024328 - unknown (GB: AI024328)	18	3	2.69	15.2956	1.18	3.87
1560619_at	LOC255411 - hypothetical LOC255411 (GB: BC036043, RefSeq: XM_170708/XM_932014/XM_937994/XM_943509)	15	1	3.09	6.0435	0.78	3.87
207664_at	ADAM2 - ADAM metallopeptidase domain 2 (fertilin beta) (GB: NM_001464, RefSeq: NM_001464)	19	4	2.59	18.6431	1.27	3.86
236271_at	AA913233 - Transcribed locus, strongly similar to XP_519829.1 similar to Fatty acid-binding protein, epidermal (E-FABP) (Psoriasis-associated fatty acid-binding protein homolog) (PA-FABP) [Pan troglodytes] (GB: AA913233)	19	8	2.29	36.8607	1.57	3.85
244325_at	AI243617 - CDNA clone IMAGE:5273537 (GB: AI243617)	19	9	2.24	40.4816	1.61	3.84
1554210_at	ZCCHC13 - zinc finger, CCHC domain containing 13 (GB: BC021176, RefSeq: NM_203303)	8	0	3.81	1.04613	0.02	3.83
237490_at	AI025699 - CDNA FLJ43814 fis, clone TESTI4001473 (GB: AI025699)	7	0	3.76	1.16531	0.07	3.82
1559686_a_at	BC039376 - CDNA clone IMAGE:5271474 (GB: BC039376)	18	2	2.87	9.03353	0.96	3.82
237581_at	AI419843 - Transcribed locus (GB: AI419843)	16	5	2.42	25.0807	1.4	3.82
231453_at	LOC284067 - hypothetical LOC284067 (GB: AI684443, RefSeq: XM_208990/XM_937761)	19	5	2.49	21.1198	1.32	3.82
216539_at	ATXN3L - ataxin 3-like (GB: AB050195, RefSeq: XM_045705/XM_942555)	16	9	2.16	44.7708	1.65	3.81
223926_at	KIF2B - kinesin family member 2B (GB: AF333335, RefSeq: NM_032559)	19	8	2.29	33.3273	1.52	3.81
243248_at	AI810086 - Transcribed locus (GB: AI810086)	13	1	3.02	6.0723	0.78	3.81
224274_at	C14orf155 - chromosome 14 open reading frame 155 (GB: AL136775, RefSeq: NM_032135)	18	4	2.56	17.0848	1.23	3.8
238187_at	MGC35154 - hypothetical protein MGC35154 (GB: AW958763, RefSeq: NM_152614)	19	6	2.41	23.012	1.36	3.77
1553146_at	C3orf30 - chromosome 3 open reading frame 30 (GB: NM_152539, RefSeq: NM_152539)	19	6	2.41	22.7834	1.36	3.77
236189_at	ANKRD50 - ankyrin repeat domain 50 (GB: AW469569, RefSeq: NM_020337)	16	8	2.21	35.0891	1.55	3.76
1561228_at	BC042565 - CDNA clone IMAGE:5267471 (GB: BC042565)	17	2	2.84	8.2	0.91	3.75
240763_at	AA448469 - unknown (GB: AA448469)	18	1	3.17	3.8383	0.58	3.75
237425_at	LOC474358 - hypothetical BC042079 locus (GB: AA861078)	19	7	2.34	25.2761	1.4	3.75
234097_s_at	C6orf12 - chromosome 6 open reading frame 12 (GB: AF032109, RefSeq: XM_001132906)	16	7	2.27	29.9056	1.48	3.75
237391_at	AI184197 - Transcribed locus (GB: AI184197)	14	1	3.06	4.87162	0.69	3.74
233462_at	FLJ40244 - hypothetical protein FLJ40244 (GB: AL137747, RefSeq: NM_001039397)	19	13	2.08	45.9013	1.66	3.74
231134_at	C20orf79 - chromosome 20 open reading frame 79 (GB: AI623164, RefSeq: NM_178483)	20	6	2.43	19.9721	1.3	3.73
1556648_a_at	C10orf40 - chromosome 10 open reading frame 40 (GB: BC038741)	17	5	2.44	19.1776	1.28	3.73
1552421_a_at	CALR3 - calreticulin 3 (GB: NM_145046, RefSeq: NM_145046)	19	10	2.19	33.5402	1.53	3.72
240343_at	AW117601 - Transcribed locus (GB: AW117601)	19	3	2.71	9.94508	1	3.71
241126_at	AI953048 - Transcribed locus (GB: AI953048)	10	1	2.91	6.20827	0.79	3.7
244309_at	AA426056 - Transcribed locus (GB: AA426056)	18	7	2.32	22.7592	1.36	3.68
237812_at	AI684424 - Transcribed locus (GB: AI684424)	17	5	2.44	16.8496	1.23	3.67
244460_at	PMP22CD - PMP22 claudin domain-containing protein (GB: AI392627, RefSeq: NM_001013743)	19	4	2.59	11.8825	1.07	3.66
220501_at	ACTL7A - actin-like 7A (GB: NM_006687, RefSeq: NM_006687)	19	4	2.59	11.6807	1.07	3.66
1563040_s_at	BC035866 - Homo sapiens, clone IMAGE:5170410, mRNA (GB: BC035866)	17	1	3.14	3.25977	0.51	3.65
239739_at	SNX24 - sorting nexing 24 (GB: AW452218, RefSeq: NM_014035)	13	4	2.42	16.5422	1.22	3.64
1560184_at	TMCO5 - transmembrane and coiled-coil domains 5 (GB: AK093126, RefSeq: NM_152453)	15	3	2.61	10.7172	1.03	3.64
1560954_at	BC034434 - CDNA clone IMAGE:5295357 (GB: BC034434)	22	18	2	43.1043	1.63	3.63
237564_at	LOC440731 - Hypothetical LOC440731 (GB: AI286239, RefSeq: XM_933693)	16	1	3.11	3.16974	0.5	3.62
1557151_at	TRIM31 - Tripartite motif-containing 31 (GB: BC038744, RefSeq: NM_007028/NM_052816)	15	4	2.48	13.2476	1.12	3.61
241521_at	AI656048 - unknown (GB: AI656048)	13	2	2.72	7.48912	0.87	3.6
238219_at	C12orf50 - chromosome 12 open reading frame 50 (GB: AW340321, RefSeq: NM_152589)	19	15	2.01	38.2661	1.58	3.6
1554763_at	UBE2DNL - ubiquitin-conjugating enzyme E2D N-terminal like (GB: BC040290, RefSeq: XM_926284/XM_937425)	15	9	2.13	28.9962	1.46	3.6
1568690_a_at	LOC728853 - Similar to KIAA1875 protein (GB: BC042630, RefSeq: XR_015396)	12	2	2.69	8.00293	0.9	3.59
240754_at	LOC284933 - hypothetical protein LOC284933 (GB: AI382197)	13	6	2.25	21.7721	1.34	3.58
238258_at	WBSCR28 - Williams-Beuren syndrome chromosome region 28 (GB: AA398927, RefSeq: NM_182504)	19	3	2.71	7.31288	0.86	3.58
220922_s_at	SPANXA1/SPANXA2/SPANXB1/SPANXB2/SPANXC - sperm protein associated with the nucleus, X-linked, family member A1 /// SPANX family, member C /// SPANX family, member B2 /// SPANX family, member B1 /// SPANX family, member A2 (GB: NM_013453, RefSeq: NM_013453/NM_022661/NM_032461/NM_145662/NM_145664/XM_001128409/XM_001128442/XM_928153/XM_942283)	36	29	2	37.0864	1.57	3.57
220284_at	DKKL1 - dickkopf-like 1 (soggy) (GB: NM_014419, RefSeq: NM_014419)	9	4	2.26	19.7169	1.29	3.56
242180_at	TSPAN16 - tetraspanin 16 (GB: AI688554, RefSeq: NM_012466)	19	26	1.77	60.6992	1.78	3.56
231105_at	BE503401 - unknown (GB: BE503401)	17	7	2.3	18.171	1.26	3.56
240889_at	LOC256223 - hypothetical LOC256223 (GB: AA446207, RefSeq: XM_170840)	15	3	2.61	8.58329	0.93	3.54
1561091_at	BC041880 - CDNA clone IMAGE:5298122 (GB: BC041880)	9	2	2.56	9.34003	0.97	3.53
240340_at	SPATA3 - spermatogenesis associated 3 (GB: AW274576, RefSeq: XR_015911/XR_017695)	19	16	1.99	34.9754	1.54	3.53
1570473_at	LOC338579 - hypothetical protein LOC338579 (GB: BC031237, RefSeq: XM_936973)	18	4	2.56	8.7348	0.94	3.51
220627_at	CST8 - cystatin 8 (cystatin-related epididymal specific) (GB: NM_005492, RefSeq: NM_005492)	19	4	2.59	8.25012	0.92	3.5
237381_at	AW207390 - Homo sapiens, clone IMAGE:5167766, mRNA (GB: AW207390)	14	2	2.76	5.58346	0.75	3.5
242884_at	LOC440570 - LOC440570 (GB: AA626381, RefSeq: NM_001013708)	20	10	2.21	19.2011	1.28	3.5
240894_at	AI806569 - Transcribed locus (GB: AI806569)	19	10	2.19	19.6325	1.29	3.48
237477_at	PDCL2 - phosducin-like 2 (GB: AW139167, RefSeq: NM_152401)	28	17	2.13	22.3172	1.35	3.48
231620_at	AI377949 - unknown (GB: AI377949)	19	6	2.41	11.5632	1.06	3.47
1559542_a_at	BC031939 - CDNA clone IMAGE:4827062 (GB: BC031939)	18	5	2.47	10.1237	1.01	3.47
207617_at	DDX3X - DEAD (Asp-Glu-Ala-Asp) box polypeptide 3, X-linked (GB: NM_024005, RefSeq: NM_001356/XM_001129278)	18	28	1.72	56.4921	1.75	3.47
238290_at	AA609179 - unknown (GB: AA609179)	18	4	2.56	7.98057	0.9	3.47
240096_at	AW629529 - Transcribed locus (GB: AW629529)	18	6	2.39	11.9597	1.08	3.47
1557334_a_at	C20orf42 - chromosome 20 open reading frame 42 (GB: AI018777, RefSeq: NM_017671)	18	4	2.56	7.88666	0.9	3.46
1556500_a_at	BC042562 - CDNA clone IMAGE:5296266 (GB: BC042562)	15	1	3.09	2.36069	0.37	3.46
231350_at	AI674740 - Clone IMAGp998C217408Q2 mRNA sequence (GB: AI674740)	18	4	2.56	7.75958	0.89	3.45
240150_at	BE467740 - Transcribed locus (GB: BE467740)	13	6	2.25	16.0753	1.21	3.45
231191_at	AA932692 - CDNA clone IMAGE:5296329 (GB: AA932692)	19	7	2.34	12.2416	1.09	3.43
243406_at	LOC440268 - Hypothetical LOC440268 (GB: BF510890, RefSeq: XM_001128081/XM_496063)	19	4	2.59	6.9626	0.84	3.43
1557498_a_at	BU570602 - CDNA clone IMAGE:4838582 (GB: BU570602)	17	4	2.54	7.34231	0.87	3.41
233298_at	LOC728591/LOC731719/SOHLH2 - spermatogenesis and oogenesis specific basic helix-loop-helix 2 /// hypothetical protein LOC728591 /// hypothetical protein LOC731719 (GB: AL139377, RefSeq: NM_017826/XM_001130109/XM_001133689)	20	21	1.89	31.8507	1.5	3.39
237608_at	AW665177 - CDNA clone IMAGE:4830853 (GB: AW665177)	19	7	2.34	11.1389	1.05	3.39
240708_at	AW104936 - unknown (GB: AW104936)	18	3	2.69	5.00328	0.7	3.39
232836_at	LOC731203 - hypothetical protein LOC731203 (GB: AL080274, RefSeq: XM_001133133)	19	5	2.49	7.54259	0.88	3.37
237980_at	LOC338864 - hypothetical protein LOC338864 (GB: AI201082)	19	7	2.34	10.5171	1.02	3.37
240537_s_at	LOC440356 - hypothetical gene supported by AK131031; BC070380 (GB: AW592732, RefSeq: XM_498638/XM_934751)	24	18	2.04	21.3533	1.33	3.37
237787_at	BF056054 - Transcribed locus, strongly similar to XP_524818.2 similar to FAM46C protein [Pan troglodytes] (GB: BF056054)	17	4	2.54	6.6296	0.82	3.36
233973_at	LYZL1/LYZL2 - lysozyme-like 1 /// lysozyme-like 2 (GB: AA812733, RefSeq: NM_032517/NM_183058)	15	8	2.18	14.6458	1.17	3.35
1552657_a_at	LOC649622/TXNDC2 - thioredoxin domain containing 2 (spermatozoa) /// similar to thioredoxin domain-containing 2 (GB: NM_032243, RefSeq: NM_032243/XM_942162/XM_945762)	19	16	1.99	23.0893	1.36	3.35
237760_at	AA868586 - Homo sapiens, clone IMAGE:5169349, mRNA (GB: AA868586)	18	8	2.26	12.1843	1.09	3.35
1564838_a_at	LOC151760 - hypothetical LOC151760 (GB: BC038577, RefSeq: XM_098117/XM_943586)	17	7	2.3	11.1827	1.05	3.34
231404_at	BF056874 - MRNA; cDNA DKFZp434F1626 (from clone DKFZp434F1626) (GB: BF056874)	19	22	1.85	31.446	1.5	3.34
237267_at	AW340761 - unknown (GB: AW340761)	30	23	2.03	20.768	1.32	3.34
207208_at	HNRNPG-T - testes-specific heterogenous nuclear ribonucleoprotein G-T (GB: NM_014469, RefSeq: NM_014469)	28	19	2.08	18.3554	1.26	3.34
216276_s_at	ADAM3A - ADAM metallopeptidase domain 3A (cyritestin 1) (GB: X89657, RefSeq: NR_001569)	21	15	2.06	19.2176	1.28	3.34
231497_at	AW003006 - CDNA FLJ25794 fis, clone TST07014 (GB: AW003006)	21	12	2.15	15.194	1.18	3.34
214371_at	TSSK2 - testis-specific serine kinase 2 (GB: AI652441, RefSeq: NM_053006)	19	27	1.76	37.4979	1.57	3.33
1554683_a_at	MGC50722 - hypothetical MGC50722 (GB: BC042107, RefSeq: NM_203348)	19	14	2.04	19.2057	1.28	3.33
232743_at	AL157456 - MRNA; cDNA DKFZp761K1112 (from clone DKFZp761K1112) (GB: AL157456)	10	5	2.21	12.9603	1.11	3.32
236720_at	AW242372 - Transcribed locus (GB: AW242372)	13	7	2.18	13.6308	1.13	3.31
221108_at	LOC51233 - hypothetical protein LOC51233 (GB: NM_016449, RefSeq: NM_016449)	16	5	2.42	7.79343	0.89	3.31
240719_at	AA897528 - CDNA clone IMAGE:5268605 (GB: AA897528)	11	2	2.65	4.53209	0.66	3.31
215142_at	CXorf27 - chromosome X open reading frame 27 (GB: AA815276, RefSeq: XM_048235/XM_936364)	19	4	2.59	5.21817	0.72	3.31
1561699_a_at	BC041346 - CDNA clone IMAGE:5272198 (GB: BC041346)	13	5	2.33	9.48086	0.98	3.3
244283_x_at	AI015296 - unknown (GB: AI015296)	15	3	2.61	4.90629	0.69	3.3
244775_at	AW135556 - Transcribed locus (GB: AW135556)	13	7	2.18	13.1813	1.12	3.3
1561590_a_at	BC038740 - BC038740 (GB: BC042806)	14	3	2.58	5.16843	0.71	3.29
241308_at	LOC729589/LOC731799 - hypothetical protein LOC729589 /// hypothetical protein LOC731799 (GB: AA815406, RefSeq: XM_001130715/XM_001130851)	19	9	2.24	11.264	1.05	3.29
207116_s_at	GAPDHS - glyceraldehyde-3-phosphate dehydrogenase, spermatogenic (GB: NM_014364, RefSeq: NM_014364)	19	21	1.87	25.7696	1.41	3.28
244446_at	AW103823 - CDNA clone IMAGE:5266114 (GB: AW103823)	19	7	2.34	8.55544	0.93	3.28
1563787_a_at	CAGE1 - cancer antigen 1 (GB: AK097760, RefSeq: NM_175745/NM_205864)	8	1	2.81	2.89133	0.46	3.28
231442_at	ZPBP2 - zona pellucida binding protein 2 (GB: AI743536, RefSeq: NM_198844/NM_199321)	25	24	1.93	22.0721	1.34	3.27
233074_at	LOC728186/LOC731006 - similar to MAP/microtubule affinity-regulating kinase 3 (GB: AL117627, RefSeq: XR_015223/XR_015350)	12	2	2.69	3.81822	0.58	3.27
235477_at	BE465227 - Transcribed locus (GB: BE465227)	17	7	2.3	9.3525	0.97	3.27
1562943_at	BC039528 - Homo sapiens, clone IMAGE:5742085, mRNA (GB: BC039528)	18	22	1.82	27.054	1.43	3.26
237343_at	AA781959 - CDNA clone IMAGE:30378154 (GB: AA781959)	20	12	2.13	12.9283	1.11	3.24
1569787_at	BC041884 - CDNA clone MGC:44480 IMAGE:5298352 (GB: BC041884)	19	15	2.01	16.7901	1.23	3.24
234453_s_at	C14orf166B - chromosome 14 open reading frame 166B (GB: AF111169, RefSeq: NM_001081002/NM_194287)	16	1	3.11	1.30502	0.12	3.23
237303_at	AI126321 - Transcribed locus (GB: AI126321)	15	7	2.24	9.6435	0.98	3.23
1560595_at	BC033547 - CDNA clone IMAGE:4823013 (GB: BC033547)	14	8	2.15	11.7255	1.07	3.22
238244_at	LOC642924 - hypothetical protein LOC642924 (GB: BF677476, RefSeq: XM_931168)	19	27	1.76	28.4667	1.45	3.21
1569819_at	BC034815 - CDNA clone IMAGE:4822139 (GB: BC034815)	19	17	1.96	17.747	1.25	3.21
1562791_at	MYCBPAP - MYCBP associated protein (GB: BC036358, RefSeq: NM_032133)	10	6	2.13	11.5442	1.06	3.2
210122_at	PRM2 - protamine 2 (GB: BC005303, RefSeq: NM_002762)	19	14	2.04	14.0879	1.15	3.19
1560844_at	BC040898 - Homo sapiens, clone IMAGE:5742838, mRNA (GB: BC040898)	19	7	2.34	6.98129	0.84	3.19
231076_at	TNT - TNT protein (GB: AL042392, RefSeq: NM_182831)	19	23	1.83	22.6265	1.35	3.18
231618_s_at	SUNC1 - Sad1 and UNC84 domain containing 1 (GB: AI221329, RefSeq: NM_001030019/NM_152782)	22	10	2.25	8.49021	0.93	3.18
234031_at	C20orf112 - chromosome 20 open reading frame 112 (GB: AL034550, RefSeq: NM_080616)	10	2	2.61	3.65781	0.56	3.17
231287_s_at	Klkbl4 - plasma kallikrein-like protein 4 (GB: AI968064, RefSeq: NM_001080492/XM_375358/XM_941731)	22	12	2.17	9.94679	1	3.17
206575_at	CDKL5 - cyclin-dependent kinase-like 5 (GB: NM_003159, RefSeq: NM_001037343/NM_003159)	9	3	2.39	6.04202	0.78	3.17
241449_at	AW468737 - unknown (GB: AW468737)	11	1	2.95	1.62067	0.21	3.16
210712_at	LDHAL6B - lactate dehydrogenase A-like 6B (GB: AY009108, RefSeq: NM_033195)	18	20	1.87	19.7318	1.3	3.16
237344_at	AW510974 - CDNA FLJ32774 fis, clone TESTI2002002 (GB: AW510974)	19	15	2.01	13.9908	1.15	3.16
239732_x_at	FAM47C - family with sequence similarity 47, member C (GB: AI125523, RefSeq: NM_001013736)	18	19	1.89	18.5041	1.27	3.15
231487_at	COX8C - cytochrome c oxidase subunit 8C (GB: AW269746, RefSeq: NM_182971)	31	26	1.99	14.1835	1.15	3.14
1553887_at	FLJ40235 - hypothetical protein FLJ40235 (GB: NM_173635, RefSeq: NM_173635)	19	23	1.83	20.1986	1.31	3.13
237260_at	BF057785 - CDNA clone IMAGE:4838968 (GB: BF057785)	19	8	2.29	6.9387	0.84	3.13
237306_at	DKFZp779O175 - hypothetical protein DKFZp779O175 (GB: AA447558, RefSeq: NM_001037232)	18	4	2.56	3.66207	0.56	3.13
236968_at	C12orf12 - chromosome 12 open reading frame 12 (GB: AI336864, RefSeq: NM_152638)	19	9	2.24	7.7597	0.89	3.13
1563300_at	LOC387826 - Hypothetical LOC387826 (GB: BG721022, RefSeq: XM_373521/XM_943349)	17	6	2.36	5.75345	0.76	3.12
224168_at	TXNDC2 - thioredoxin domain containing 2 (spermatozoa) (GB: AL136742, RefSeq: NM_032243)	16	2	2.81	2.02219	0.31	3.12
220657_at	KLHL11 - kelch-like 11 (Drosophila) (GB: NM_018143, RefSeq: NM_018143)	19	12	2.11	10.1178	1.01	3.12
1560895_at	LOC645188/LOC647839 - hypothetical LOC645188 /// hypothetical protein LOC647839 (GB: BG773235, RefSeq: XM_932715/XM_943049)	12	4	2.39	5.24868	0.72	3.11
231420_at	GGN - gametogenetin (GB: AA421493, RefSeq: NM_152657)	10	6	2.13	9.23883	0.97	3.1
215048_at	SUHW2 - suppressor of hairy wing homolog 2 (Drosophila) (GB: AW663885, RefSeq: NM_080764)	20	24	1.83	18.0871	1.26	3.09
236286_at	PROCA1 - proline-rich cyclin A1-interacting protein (GB: AI887588, RefSeq: NM_152465)	20	28	1.76	21.0717	1.32	3.09
220499_at	FNDC8 - fibronectin type III domain containing 8 (GB: NM_017559, RefSeq: NM_017559)	15	7	2.24	7.01399	0.85	3.09
207281_x_at	VCX/VCX-C/VCX2/VCX3A - variable charge, X-linked /// variable charge, X-linked 2 /// variable charge, X-linked 3A /// variably charged X-C (GB: NM_016378, RefSeq: NM_001001888/NM_013452/NM_016378/NM_016379/XM_001127089/XM_001127103/XM_001127115/XM_001133999)	24	28	1.84	17.4738	1.24	3.09
231466_at	NYD-SP18 - testes development-related NYD-SP18 (GB: AW173341, RefSeq: NM_032599)	19	28	1.74	21.9187	1.34	3.08
238284_at	AW340313 - unknown (GB: AW340313)	12	5	2.29	6.19245	0.79	3.08
1569558_at	BC035186 - CDNA clone IMAGE:5266443 (GB: BC035186)	10	2	2.61	2.97012	0.47	3.08
231261_at	C19orf15 - chromosome 19 open reading frame 15 (GB: AA426091, RefSeq: NM_021185)	25	22	1.97	13.0325	1.12	3.08
1553053_at	C14orf48 - chromosome 14 open reading frame 48 (GB: NM_152777, RefSeq: NM_152777)	19	4	2.59	3.08135	0.49	3.08
1564758_at	hCG_2019139/LOC649255 - hCG2019139 /// hypothetical protein LOC649255 (GB: AK056971, RefSeq: XM_929273/XM_941703)	13	11	1.98	12.3554	1.09	3.08
210352_at	BRD8 - bromodomain containing 8 (GB: AL136823, RefSeq: NM_006696/NM_139199/NM_183359)	22	29	1.79	19.0661	1.28	3.07
216665_s_at	TTTY2 - testis-specific transcript, Y-linked 2 (GB: AL133618, RefSeq: NR_001536)	13	6	2.25	6.66909	0.82	3.07
233942_at	LOC613126 - hypothetical protein LOC613126 (GB: AL133568)	7	2	2.45	4.08429	0.61	3.07
220921_at	SPANXB1/SPANXB2 - SPANX family, member B2 /// SPANX family, member B1 (GB: NM_013453, RefSeq: NM_032461/NM_145664/XM_001128409/XM_928153/XM_942283)	19	14	2.04	10.4942	1.02	3.06
240828_at	AW665239 - CDNA clone IMAGE:5297356 (GB: AW665239)	19	23	1.83	17.1817	1.24	3.06
239558_at	AA810867 - CDNA clone IMAGE:5267701 (GB: AA810867)	17	15	1.97	12.2773	1.09	3.05
239514_at	AW086074 - unknown (GB: AW086074)	18	5	2.47	3.86308	0.59	3.05
1559316_at	AK093362 - CDNA FLJ36043 fis, clone TESTI2017582 (GB: AK093362)	23	20	1.97	12.0525	1.08	3.05
231405_at	C13orf28 - chromosome 13 open reading frame 28 (GB: AI219896, RefSeq: NM_145248)	10	1	2.91	1.37807	0.14	3.05
208537_at	EDG5 - endothelial differentiation, sphingolipid G-protein-coupled receptor, 5 (GB: NM_004230, RefSeq: NM_004230)	14	2	2.76	1.96707	0.29	3.05
230881_at	CCDC42 - coiled-coil domain containing 42 (GB: AI200853, RefSeq: NM_144681)	18	24	1.79	18.0534	1.26	3.04
1560208_at	AK097618 - unknown (GB: AK097618)	15	5	2.39	4.49992	0.65	3.04
1557550_at	LOC148145 - hypothetical protein LOC148145 (GB: BC039341)	13	5	2.33	5.17303	0.71	3.04
237612_at	AI147392 - unknown (GB: AI147392)	14	8	2.15	7.66732	0.88	3.04
1556670_at	AK098715 - CDNA FLJ25849 fis, clone TST08968 (GB: AK098715)	16	2	2.81	1.62291	0.21	3.02
237129_at	BF061754 - CDNA clone IMAGE:5296881 (GB: BF061754)	18	24	1.79	16.7306	1.22	3.01
234787_at	DKFZp564H213 - hypothetical gene supported by AL049275 (GB: AL049275)	9	23	1.5	31.5711	1.5	3
237791_at	AA835006 - CDNA clone IMAGE:5295605 (GB: AA835006)	12	2	2.69	2.04996	0.31	3
1563116_at	BC043520 - Homo sapiens, clone IMAGE:5166470, mRNA (GB: BC043520)	8	4	2.21	6.14152	0.79	3
240525_at	BE041583 - Transcribed locus (GB: BE041583)	19	25	1.79	16.1271	1.21	3
1556247_a_at	BC043218 - CDNA FLJ40468 fis, clone TESTI2042400 (GB: BC043218)	11	2	2.65	2.21491	0.35	3
1554776_at	ZFP42 - zinc finger protein 42 homolog (mouse) (GB: AF450454, RefSeq: NM_174900)	15	7	2.24	5.67647	0.75	3
240590_at	LOC348761 - hypothetical protein LOC348761 (GB: AA621232)	18	7	2.32	4.72354	0.67	3
232402_at	FLJ40113/LOC440295/LOC642325/LOC642346/LOC728636 - golgi autoantigen, golgin subfamily a-like pseudogene /// hypothetical protein LOC440295 /// similar to golgi autoantigen, golgin subfamily a-like (GB: AI205683, RefSeq: NM_198079/NM_198181/NR_003246/XM_001129399/XM_001130526/XM_001130536/XM_001130543/XM_001130555/XM_925864/XM_925879/XM_928707)	7	7	1.91	12.0778	1.08	2.99
1569171_a_at	FXR1 - Fragile X mental retardation, autosomal homolog 1 (GB: BC034416, RefSeq: NM_001013438/NM_001013439/NM_005087)	18	5	2.47	3.3451	0.52	2.99
222384_at	DKFZP564C196 - DKFZP564C196 protein (GB: AA417256, RefSeq: XM_001134212/XM_001134393)	19	24	1.81	15.2029	1.18	2.99
231444_at	AI651239 - unknown (GB: AI651239)	19	15	2.01	9.48236	0.98	2.99
1552384_a_at	FAM71A - family with sequence similarity 71, member A (GB: NM_153606, RefSeq: NM_153606)	19	27	1.76	16.9989	1.23	2.99
1563983_at	AK055081 - Pp13759 (GB: AK055081)	17	22	1.8	15.3324	1.19	2.98
1555527_at	COL9A1 - collagen, type IX, alpha 1 (GB: BC015409, RefSeq: NM_001851/NM_078485)	13	8	2.12	7.26747	0.86	2.98
233052_at	DNAH8 - dynein, axonemal, heavy chain 8 (GB: AW270168, RefSeq: NM_001371)	16	19	1.84	13.8935	1.14	2.98
237428_at	FLJ27505 - FLJ27505 protein (GB: AA867988, RefSeq: NM_207408)	19	19	1.91	11.6672	1.07	2.98
1560080_at	DIAPH1 - Diaphanous homolog 1 (Drosophila) (GB: AL832054, RefSeq: NM_001079812/NM_005219)	13	19	1.75	17.027	1.23	2.98
220982_s_at	SPACA1 - sperm acrosome associated 1 (GB: NM_030960, RefSeq: NM_030960)	9	16	1.66	20.6293	1.31	2.98
207215_at	HS322B1A - glutathione S-transferase theta pseudogene (GB: NM_015371, RefSeq: NR_003081/XR_017895/XR_017993)	9	2	2.56	2.57801	0.41	2.98
1556288_at	LOC284274 - Hypothetical protein LOC284274 (GB: BC037871, RefSeq: NM_001037331)	16	9	2.16	6.50371	0.81	2.97
243448_at	AI208791 - Transcribed locus (GB: AI208791)	10	11	1.87	12.5672	1.1	2.97
1564075_a_at	FLJ35848 - Hypothetical protein FLJ35848 (GB: AK097747, RefSeq: NM_001033659)	13	7	2.18	6.02137	0.78	2.96
1560790_at	FLJ36144 - hypothetical protein FLJ36144 (GB: AK097414, RefSeq: NM_182561/XM_001126196)	19	14	2.04	8.19195	0.91	2.96
241283_at	BF062164 - unknown (GB: BF062164)	17	6	2.36	3.90772	0.59	2.96
1561493_at	BC037892 - CDNA clone IMAGE:5275275 (GB: BC037892)	7	2	2.45	3.15726	0.5	2.95
240412_s_at	FLJ40243 - hypothetical protein FLJ40243 (GB: AA399262, RefSeq: NM_173489)	19	22	1.85	12.7948	1.11	2.95
237827_at	AI125404 - unknown (GB: AI125404)	17	6	2.36	3.88139	0.59	2.95
1553320_s_at	CDC14B/CDC14C/LOC641983/LOC648060 - CDC14 cell division cycle 14 homolog B (S. cerevisiae) /// CDC14 cell division cycle 14 homolog C (S. cerevisiae) /// similar to CDC14 homolog B isoform 2 /// hypothetical protein LOC648060 (GB: NM_152627, RefSeq: NM_001077181/NM_003671/NM_033331/XM_001125780/XM_001126948/XM_001131355/XM_498195/XR_018061/XR_018280)	18	10	2.17	6.09795	0.79	2.95
241144_at	AI807005 - CDNA clone IMAGE:5266689 (GB: AI807005)	21	14	2.09	7.27224	0.86	2.95
1560734_at	AK097598 - unknown (GB: AK097598)	18	27	1.73	16.3353	1.21	2.95
1560548_at	BC036310 - CDNA clone IMAGE:4825993 (GB: BC036310)	11	3	2.48	2.95017	0.47	2.94
231514_at	C1orf94 - chromosome 1 open reading frame 94 (GB: AA725646, RefSeq: NM_032884)	19	18	1.93	10.2387	1.01	2.94
241078_at	SLC35E4 - Solute carrier family 35, member E4 (GB: AA609661, RefSeq: NM_001001479)	19	16	1.99	8.95831	0.95	2.94
230953_at	AI126471 - CDNA clone IMAGE:4824446 (GB: AI126471)	22	28	1.81	13.5271	1.13	2.94
230829_at	CST9L - cystatin 9-like (mouse) (GB: AL121894, RefSeq: NM_080610)	20	13	2.1	6.9002	0.84	2.94
229772_at	DEFB123 - defensin, beta 123 (GB: AA789269, RefSeq: NM_153324)	17	9	2.19	5.60869	0.75	2.94
243700_x_at	FAM47A - family with sequence similarity 47, member A (GB: AI141715, RefSeq: NM_203408)	17	8	2.24	4.97636	0.7	2.94
1557565_a_at	AK097541 - CDNA FLJ40222 fis, clone TESTI2021785 (GB: AK097541)	15	2	2.79	1.39893	0.15	2.93
240693_at	AI149678 - Transcribed locus (GB: AI149678)	8	1	2.81	1.30422	0.12	2.93
1560819_a_at	LOC387895 - Hypothetical gene supported by BC040060 (GB: AI138766, RefSeq: XM_373553/XM_945559)	13	13	1.91	10.429	1.02	2.93
1569259_at	BI825547 - CDNA clone IMAGE:5295305 (GB: BI825547)	19	15	2.01	8.07705	0.91	2.92
236768_at	AI955088 - unknown (GB: AI955088)	18	7	2.32	3.97791	0.6	2.92
231141_at	AA827922 - CDNA clone IMAGE:4838568 (GB: AA827922)	16	3	2.64	1.91059	0.28	2.92
243728_at	AI638052 - Homo sapiens, clone IMAGE:5167322, mRNA (GB: AI638052)	13	16	1.82	12.2493	1.09	2.91
240937_at	LOC389662/LOC648864 - similar to septin 10 isoform 1 (GB: AW664828, RefSeq: XR_016813/XR_018408)	16	22	1.77	13.2032	1.12	2.89
237537_at	AW452031 - Transcribed locus (GB: AW452031)	12	3	2.51	2.39965	0.38	2.89
231378_at	AI075917 - unknown (GB: AI075917)	12	6	2.21	4.78753	0.68	2.89
243402_at	LOC643406 - hypothetical protein LOC643406 (GB: AA906363, RefSeq: XM_926741/XM_939269)	19	13	2.08	6.42781	0.81	2.88
231253_at	IMP5 - intramembrane protease 5 (GB: AI653035, RefSeq: NM_175882)	11	2	2.65	1.69769	0.23	2.88
236112_at	LOC285548 - hypothetical protein LOC285548 (GB: AI632413)	19	19	1.91	9.02689	0.96	2.87
1563673_a_at	ALS2CR11 - amyotrophic lateral sclerosis 2 (juvenile) chromosome region, candidate 11 (GB: AL832221, RefSeq: NM_152525)	18	7	2.32	3.45842	0.54	2.86
240739_at	TXLNA - Taxilin alpha (GB: AA860272, RefSeq: NM_175852)	14	6	2.28	3.80635	0.58	2.86
238667_at	TCF20 - Transcription factor 20 (AR1) (GB: AI381472, RefSeq: NM_005650/NM_181492/XM_001128637)	8	3	2.34	3.32066	0.52	2.86
231344_at	AW295309 - unknown (GB: AW295309)	7	2	2.45	2.48128	0.39	2.85
237273_at	KCNU1 - potassium channel, subfamily U, member 1 (GB: AA758685)	22	20	1.95	7.80573	0.89	2.84
1556529_a_at	LOC285326 - hypothetical protein LOC285326 (GB: BC033370)	10	2	2.61	1.71646	0.23	2.84
223998_at	TTLL2 - tubulin tyrosine ligase-like family, member 2 (GB: AY026506, RefSeq: NM_031949)	19	11	2.15	4.93617	0.69	2.84
221630_s_at	DDX4 - DEAD (Asp-Glu-Ala-Asp) box polypeptide 4 (GB: AY004154, RefSeq: NM_024415)	36	26	2.05	6.11597	0.79	2.84
230969_at	LOC374973 - LOC374973 (GB: AW138142, RefSeq: XM_371248/XM_941516)	19	23	1.83	10.1299	1.01	2.83
215320_at	LOC645961 - similar to chromosome 9 open reading frame 36 (GB: AL080179)	19	15	2.01	6.60539	0.82	2.83
1561721_a_at	C12orf40 - chromosome 12 open reading frame 40 (GB: BC038754, RefSeq: NM_001031748)	16	13	2	6.47707	0.81	2.81
1557493_x_at	AA992071 - CDNA clone IMAGE:5270538 (GB: AA992071)	11	8	2.05	5.7515	0.76	2.81
237055_at	AA861192 - unknown (GB: AA861192)	19	28	1.74	11.3983	1.06	2.8
1561322_at	BC042427 - CDNA clone IMAGE:4823434 (GB: BC042427)	17	4	2.54	1.80339	0.26	2.8
237551_at	URB1 - URB1 ribosome biogenesis 1 homolog (S. cerevisiae) (GB: AW444712)	8	4	2.21	3.76259	0.58	2.79
1556920_s_at	LOC646168 - hypothetical protein LOC646168 (GB: AK093355, RefSeq: XM_934868/XM_934869/XM_934871)	17	15	1.97	6.6025	0.82	2.78
1552459_a_at	MBD3L1 - methyl-CpG binding domain protein 3-like 1 (GB: NM_145208, RefSeq: NM_145208)	20	15	2.04	5.51963	0.74	2.78
244789_at	C10orf122 - chromosome 10 open reading frame 122 (GB: AW082215, RefSeq: XM_370582/XM_926761/XM_942118/XM_945727)	14	5	2.36	2.62005	0.42	2.78
1563188_at	BC039672 - Homo sapiens, clone IMAGE:5168481, mRNA (GB: BC039672)	10	5	2.21	3.60882	0.56	2.77
237808_at	ST7OT2 - ST7 overlapping transcript 2 (antisense non-coding RNA) (GB: AI421301, RefSeq: NR_002331)	13	24	1.64	13.3046	1.12	2.77
238737_at	C1orf83 - chromosome 1 open reading frame 83 (GB: BF056377, RefSeq: NM_153035)	9	2	2.56	1.58235	0.2	2.76
231522_at	C20orf144 - chromosome 20 open reading frame 144 (GB: AA776747, RefSeq: NM_080825)	15	9	2.13	4.22662	0.63	2.76
1568660_a_at	BC036646 - CDNA clone IMAGE:5272469 (GB: BC036646)	18	9	2.21	3.52172	0.55	2.76
237769_at	AA778674 - Transcribed locus, strongly similar to XP_530700.1 hypothetical protein XP_530700 [Pan troglodytes] (GB: AA778674)	19	27	1.76	9.92383	1	2.75
236459_at	PRKCE - Protein kinase C, epsilon (GB: AA626142, RefSeq: NM_005400)	19	27	1.76	9.83104	0.99	2.75
236991_at	AI911163 - Transcribed locus (GB: AI911163)	18	17	1.94	6.44543	0.81	2.74
216911_s_at	HIC2 - hypermethylated in cancer 2 (GB: AL162003, RefSeq: NM_015094)	9	3	2.39	2.26873	0.36	2.74
1555357_at	DDX53 - DEAD (Asp-Glu-Ala-Asp) box polypeptide 53 (GB: AY039237, RefSeq: NM_182699)	17	17	1.91	6.78684	0.83	2.74
241522_at	AA789288 - unknown (GB: AA789288)	20	16	2.01	5.32998	0.73	2.73
220362_at	PSORS1C1 - psoriasis susceptibility 1 candidate 1 (GB: NM_014068, RefSeq: NM_014068)	10	18	1.66	11.7316	1.07	2.72
237233_at	AI796784 - Transcribed locus (GB: AI796784)	10	9	1.96	5.86521	0.77	2.72
237848_at	AI655730 - unknown (GB: AI655730)	19	15	2.01	5.09371	0.71	2.72
236920_at	LOC727940/PEPP-2 - PEPP subfamily gene 2 /// similar to PEPP subfamily gene 2 (GB: AI954612, RefSeq: NM_032498/XM_001126279)	17	16	1.94	5.87977	0.77	2.71
241251_at	AA885523 - Transcribed locus (GB: AA885523)	17	21	1.82	7.59579	0.88	2.7
1557713_at	AL832765 - MRNA; cDNA DKFZp686H1927 (from clone DKFZp686H1927) (GB: AL832765)	10	2	2.61	1.22655	0.09	2.7
237676_at	AW274369 - Transcribed locus (GB: AW274369)	11	10	1.95	5.52741	0.74	2.69
240559_at	C19orf41 - chromosome 19 open reading frame 41 (GB: AI217154, RefSeq: NM_152358)	19	28	1.74	8.90049	0.95	2.69
210464_at	C8orf71 - chromosome 8 open reading frame 71 (GB: AL080200, RefSeq: XM_496976/XM_938113)	18	9	2.21	3.0095	0.48	2.69
215917_at	SNPH - syntaphilin (GB: AL049037, RefSeq: NM_014723)	16	13	2	4.85666	0.69	2.69
1556287_a_at	AA971590 - Full length insert cDNA clone ZE04G08 (GB: AA971590)	13	11	1.98	5.05153	0.7	2.69
1558871_at	BC016361 - Homo sapiens, clone IMAGE:4105785, mRNA (GB: BC016361)	17	19	1.86	6.60266	0.82	2.68
244538_at	KCTD19 - potassium channel tetramerisation domain containing 19 (GB: AL041441, RefSeq: XM_085367/XM_940328)	8	11	1.77	8.07927	0.91	2.68
207534_at	MAGEB1 - melanoma antigen family B, 1 (GB: NM_002363, RefSeq: NM_002363/NM_177404/NM_177415)	22	27	1.82	7.13666	0.85	2.68
1554846_at	FLJ25770 - hypothetical protein FLJ25770 (GB: BC035224, RefSeq: NM_001042784/NM_178555)	13	5	2.33	2.22484	0.35	2.67
244017_at	AI218142 - Transcribed locus (GB: AI218142)	10	5	2.21	2.8725	0.46	2.67
215929_at	LOC283079 - hypothetical protein LOC283079 (GB: AL080132)	21	17	2	4.53994	0.66	2.66
1564319_at	C19orf16 - chromosome 19 open reading frame 16 (GB: AL834316, RefSeq: XM_371195/XM_938028)	16	13	2	4.52415	0.66	2.66
237929_at	C17orf50 - chromosome 17 open reading frame 50 (GB: AI932355, RefSeq: NM_145272)	19	11	2.15	3.16547	0.5	2.65
208271_at	PAPOLB - poly(A) polymerase beta (testis specific) (GB: NM_020144, RefSeq: NM_020144)	7	2	2.45	1.54997	0.19	2.65
237705_at	AI808303 - Transcribed locus (GB: AI808303)	27	13	2.23	2.57243	0.41	2.64
1560565_at	BC043537 - Homo sapiens, clone IMAGE:5170127, mRNA (GB: BC043537)	17	10	2.14	3.10019	0.49	2.63
241862_x_at	C19orf45 - chromosome 19 open reading frame 45 (GB: AI394606, RefSeq: NM_198534)	10	9	1.96	4.73512	0.68	2.63
235936_at	LOC254559 - hypothetical protein LOC254559 (GB: AA437272, RefSeq: XM_943723)	12	5	2.29	2.17423	0.34	2.63
240697_at	AI073559 - CDNA FLJ32757 fis, clone TESTI2001766 (GB: AI073559)	18	11	2.12	3.15271	0.5	2.62
207866_at	BMP8A - bone morphogenetic protein 8a (GB: NM_001720, RefSeq: NM_181809)	11	8	2.05	3.74453	0.57	2.62
220493_at	DMRT1 - doublesex and mab-3 related transcription factor 1 (GB: NM_021951, RefSeq: NM_021951)	23	21	1.95	4.69746	0.67	2.62
1553376_a_at	C1orf125 - chromosome 1 open reading frame 125 (GB: NM_144619, RefSeq: NM_144696/NM_182766)	21	6	2.45	1.45007	0.16	2.62
1558868_a_at	DSE - Dermatan sulfate epimerase (GB: BC043526, RefSeq: NM_001080976/NM_013352)	12	13	1.88	5.46429	0.74	2.61
231589_at	AA977616 - unknown (GB: AA977616)	19	16	1.99	4.23574	0.63	2.61
1556663_s_at	BC039392 - CDNA clone IMAGE:5298960 (GB: BC039392)	18	12	2.09	3.30203	0.52	2.61
219887_at	CCDC87 - coiled-coil domain containing 87 (GB: NM_018219, RefSeq: NM_018219)	14	22	1.71	7.69628	0.89	2.6
231155_at	DEFB119 - defensin, beta 119 (GB: AW193716, RefSeq: NM_153289/NM_153323/NM_173460)	7	12	1.68	8.33429	0.92	2.6
240682_at	BEYLA - hypothetical LOC497634 (GB: AA412219)	14	20	1.76	6.91598	0.84	2.6
237894_at	C3orf22 - chromosome 3 open reading frame 22 (GB: AA437300, RefSeq: NM_152533)	19	22	1.85	5.59715	0.75	2.6
1553436_at	LOC730517/MUC19 - mucin 19, oligomeric /// similar to mucin 19 (GB: NM_173600, RefSeq: XM_001126166/XM_001126168/XM_497341/XM_936590)	18	26	1.75	6.95952	0.84	2.59
1560024_at	BC035383 - CDNA clone IMAGE:4825318 (GB: BC035383)	15	22	1.74	6.98931	0.84	2.59
230804_at	C6orf194 - chromosome 6 open reading frame 194 (GB: AA902654, RefSeq: NM_001007531)	11	10	1.95	4.31024	0.63	2.59
224409_s_at	TSSK6 - testis-specific serine kinase 6 (GB: AF348077, RefSeq: NM_032037)	18	9	2.21	2.36364	0.37	2.59
233165_at	NCKIPSD - NCK interacting protein with SH3 domain (GB: AJ242655, RefSeq: NM_016453/NM_184231)	7	4	2.15	2.69388	0.43	2.58
1556171_a_at	BC040304 - CDNA clone IMAGE:4830306 (GB: BC040304)	10	6	2.13	2.82067	0.45	2.58
234662_at	LOC642636/LOC649632 - similar to Double-strand-break repair protein rad21 homolog (Pokeweed agglutinin-binding protein 29) (PW29) (SCC1 homolog) (GB: AL031665, RefSeq: XM_926105/XM_938700)	18	27	1.73	6.90171	0.84	2.57
1561294_a_at	LOC144678 - hypothetical protein LOC144678 (GB: BC035235, RefSeq: XM_378390/XM_945548)	12	18	1.73	6.77526	0.83	2.57
244833_at	CCDC63 - coiled-coil domain containing 63 (GB: AW004065, RefSeq: NM_152591)	17	9	2.19	2.38866	0.38	2.57
241568_at	AI208966 - Transcribed locus (GB: AI208966)	17	10	2.14	2.64948	0.42	2.56
216536_at	OR7E19P - olfactory receptor, family 7, subfamily E, member 19 pseudogene (GB: AC006271)	10	5	2.21	2.25164	0.35	2.56
1554871_at	BC031228 - unknown (GB: BC031228)	17	20	1.84	5.00317	0.7	2.54
240329_at	PTP4A1 - protein tyrosine phosphatase type IVA, member 1 (GB: AW136267, RefSeq: NM_003463)	11	11	1.91	4.24823	0.63	2.54
1555792_a_at	CCDC116 - coiled-coil domain containing 116 (GB: BC033499, RefSeq: NM_152612)	13	4	2.42	1.27715	0.11	2.53
231339_at	TSPYL6 - TSPY-like 6 (GB: AA776761, RefSeq: NM_001003937)	32	24	2.04	3.06672	0.49	2.52
223841_s_at	SPATA9 - spermatogenesis associated 9 (GB: AY027526, RefSeq: NM_031952/NM_173360)	13	9	2.07	2.80427	0.45	2.52
1561983_at	BC036236 - CDNA clone IMAGE:5296886 (GB: BC036236)	18	26	1.75	5.79951	0.76	2.51
214412_at	H2AFB1/H2AFB3 - H2A histone family, member B3 /// H2A histone family, member B1 (GB: AI218431, RefSeq: NM_001017990/NM_080720)	8	4	2.21	2.00516	0.3	2.51
238979_at	BE501771 - unknown (GB: BE501771)	19	26	1.77	5.44551	0.74	2.51
1556921_at	AI028311 - CDNA clone IMAGE:4826441 (GB: AI028311)	9	5	2.17	2.18499	0.34	2.51
220057_at	RP11-485B17.2/RP11-485B17.7/RP13-34L8.2/RP13-34L8.5/XAGE1 - X antigen family, member 1 /// X antigen family member 1C /// X antigen family member 1E /// X antigen family member 1 /// X antigen family member 1B (GB: NM_020411, RefSeq: NM_001097591/NM_001097592/NM_001097593/NM_001097594/NM_001097595/NM_001097596/NM_001097597/NM_001097598/NM_001097602/NM_001097603/NM_001097604/NM_001097605/NM_020411…	28	29	1.9	4.04664	0.61	2.5
242084_at	LOC339316 - hypothetical protein LOC339316 (GB: AW975015)	17	24	1.76	5.5005	0.74	2.5
1554129_a_at	ADIG - adipogenin (GB: BC029594, RefSeq: NM_001018082)	19	15	2.01	3.02527	0.48	2.49
237620_at	C19orf19 - chromosome 19 open reading frame 19 (GB: AI936500, RefSeq: NM_182577)	12	16	1.79	5.10909	0.71	2.49
243412_at	LOC731852 - hypothetical protein LOC731852 (GB: AW182342, RefSeq: XM_001131042)	8	3	2.34	1.40973	0.15	2.49
1561902_at	BC042854 - CDNA clone IMAGE:5313306 (GB: BC042854)	8	9	1.86	4.2115	0.62	2.48
234686_at	LOC728706/LOC731339/SUGT1 - SGT1, suppressor of G2 allele of SKP1 (S. cerevisiae) /// similar to suppressor of G2 allele of SKP1 (GB: AL139008, RefSeq: NM_006704/XR_015770/XR_015903)	13	20	1.72	5.75303	0.76	2.48
1555513_at	PIAS2 - protein inhibitor of activated STAT, 2 (GB: AF361054, RefSeq: NM_004671/NM_173206/XM_001129747)	12	15	1.81	4.65991	0.67	2.48
231229_at	HILS1 - histone linker H1 domain, spermatid-specific 1 (GB: AW340475, RefSeq: NM_194072)	12	13	1.88	4.0298	0.61	2.48
1557871_at	LOC253573 - hypothetical protein LOC253573 (GB: AK057297, RefSeq: XM_934672/XM_945539)	12	12	1.91	3.68094	0.57	2.48
1558893_a_at	CCDC67 - coiled-coil domain containing 67 (GB: AK058122, RefSeq: NM_181645)	17	25	1.74	5.32816	0.73	2.47
231758_at	PRM3 - protamine 3 (GB: NM_021247, RefSeq: NM_021247/XM_001131876)	17	17	1.91	3.61853	0.56	2.47
1566586_at	AK097780 - CDNA FLJ40461 fis, clone TESTI2041956 (GB: AK097780)	10	19	1.63	6.8318	0.83	2.47
1557004_at	LOC285389 - hypothetical protein LOC285389 (GB: BC038368)	10	8	2.01	2.78162	0.44	2.45
1561516_at	BC043254 - CDNA clone IMAGE:5296456 (GB: BC043254)	11	5	2.25	1.56867	0.2	2.45
1553488_at	TEKT5 - tektin 5 (GB: NM_144674, RefSeq: NM_144674)	7	3	2.28	1.42744	0.15	2.43
236848_s_at	TEX13A - testis expressed 13A (GB: AW291477, RefSeq: NM_031274)	11	6	2.17	1.77191	0.25	2.42
1561427_at	BC040328 - CDNA clone IMAGE:4830402 (GB: BC040328)	16	13	2	2.52206	0.4	2.4
1556909_at	BC037384 - CDNA clone IMAGE:4830327 (GB: BC037384)	12	7	2.14	1.76983	0.25	2.39
237221_at	BE502017 - Transcribed locus (GB: BE502017)	7	5	2.06	2.15669	0.33	2.39
220548_at	PKDREJ - polycystic kidney disease (polycystin) and REJ homolog (sperm receptor for egg jelly homolog, sea urchin) (GB: NM_006071, RefSeq: NM_006071)	15	25	1.69	4.86231	0.69	2.38
1556739_at	FLJ35785/LOC653125/LOC653720 - hypothetical protein FLJ35785 /// similar to golgi autoantigen, golgin subfamily a, 8A (GB: AK093104, RefSeq: XM_496049/XM_926378/XR_017720/XR_017721/XR_017722)	15	7	2.24	1.34792	0.13	2.37
208307_at	RBMY1A1/RBMY1B/RBMY1D/RBMY1E/RBMY1F/RBMY1J - RNA binding motif protein, Y-linked, family 1, member A1 /// RNA binding motif protein, Y-linked, family 1, member F /// RNA binding motif protein, Y-linked, family 1, member B /// RNA binding motif protein, Y-linked, family 1, member D /// RNA binding motif protein, Y-linked, family 1, member E /// RNA binding motif protein, Y-linked, family 1, member…	16	18	1.86	3.2373	0.51	2.37
241519_at	HIST1H2BA - histone cluster 1, H2ba (GB: AI932318, RefSeq: NM_170610)	31	17	2.17	1.5691	0.2	2.37
207427_at	ACR - acrosin (GB: NM_001097, RefSeq: NM_001097)	15	19	1.81	3.6142	0.56	2.37
220118_at	ZBTB32 - zinc finger and BTB domain containing 32 (GB: NM_014383, RefSeq: NM_014383)	14	28	1.61	5.67976	0.75	2.36
1558394_s_at	KRT7 - keratin 7 (GB: BC042076, RefSeq: NM_005556)	12	29	1.53	6.82841	0.83	2.36
237617_at	AI808144 - Transcribed locus (GB: AI808144)	13	12	1.95	2.52999	0.4	2.35
1557484_at	BC036260 - CDNA clone IMAGE:5271034 (GB: BC036260)	11	9	2	2.17898	0.34	2.34
221346_at	OR10J1 - olfactory receptor, family 10, subfamily J, member 1 (GB: NM_012351, RefSeq: NM_012351)	10	12	1.83	3.17242	0.5	2.33
1564169_at	AK097585 - CDNA FLJ40266 fis, clone TESTI2026461 (GB: AK097585)	7	10	1.76	3.71544	0.57	2.33
234288_at	AL137390 - MRNA; cDNA DKFZp434P0626 (from clone DKFZp434P0626) (GB: AL137390)	16	29	1.65	4.6882	0.67	2.32
238250_at	AI911318 - Transcribed locus (GB: AI911318)	20	29	1.75	3.74355	0.57	2.32
215461_at	ZNRF4 - zinc and ring finger 4 (GB: AI807507, RefSeq: NM_181710)	15	26	1.67	4.39052	0.64	2.31
217674_at	AA923707 - Transcribed locus (GB: AA923707)	11	6	2.17	1.33712	0.13	2.3
222959_at	CNGB3 - cyclic nucleotide gated channel beta 3 (GB: AF272900, RefSeq: NM_019098)	9	25	1.47	6.78381	0.83	2.3
220279_at	TRIM17 - tripartite motif-containing 17 (GB: NM_016102, RefSeq: NM_001024940/NM_001024941/NM_016102)	9	17	1.63	4.57623	0.66	2.3
1557443_s_at	BC036254 - CDNA clone IMAGE:5268822 (GB: BC036254)	8	4	2.21	1.20638	0.08	2.29
236747_at	AI652996 - unknown (GB: AI652996)	11	12	1.87	2.58409	0.41	2.29
222086_s_at	WNT6 - Wingless-type MMTV integration site family, member 6 (GB: AI191771, RefSeq: NM_006522)	17	20	1.84	2.76538	0.44	2.28
1553199_at	WDR21C - WD repeat domain 21C (GB: AA583332, RefSeq: NM_152418)	24	25	1.89	2.42842	0.39	2.28
210546_x_at	CTAG1A/CTAG1B - cancer/testis antigen 1B /// cancer/testis antigen 1A (GB: U87459, RefSeq: NM_001327/NM_139250/XM_001128183)	10	13	1.8	3.01943	0.48	2.28
1565874_at	AF147422 - Full length insert cDNA clone YP75C01 (GB: AF147422)	11	12	1.87	2.51635	0.4	2.27
1561619_at	BI463387 - CDNA clone IMAGE:5269924 (GB: BI463387)	16	26	1.7	3.73849	0.57	2.27
240313_at	DMRTB1 - DMRT-like family B with proline-rich C-terminal, 1 (GB: AI198850, RefSeq: NM_033067)	19	24	1.81	2.90155	0.46	2.27
1554196_at	IZUMO1 - izumo sperm-egg fusion 1 (GB: BC034769, RefSeq: NM_182575)	19	16	1.99	1.92594	0.28	2.27
1558834_s_at	C1orf62 - chromosome 1 open reading frame 62 (GB: AL832216, RefSeq: NM_152763)	21	21	1.91	2.28179	0.36	2.27
237871_x_at	AI692196 - unknown (GB: AI692196)	12	8	2.09	1.44031	0.16	2.25
1553084_at	STARD6 - START domain containing 6 (GB: NM_139171, RefSeq: NM_139171)	15	29	1.62	4.15616	0.62	2.24
1563606_a_at	LOC286359 - hypothetical protein LOC286359 (GB: AL833510)	12	7	2.14	1.23611	0.09	2.24
1561598_at	BC039108 - CDNA clone IMAGE:4837974 (GB: BC039108)	11	20	1.65	3.8303	0.58	2.23
1552858_at	MAGEB6 - melanoma antigen family B, 6 (GB: NM_173523, RefSeq: NM_173523)	19	16	1.99	1.70233	0.23	2.22
236792_at	AA813320 - Transcribed locus (GB: AA813320)	16	29	1.65	3.57382	0.55	2.21
241265_x_at	AV661610 - unknown (GB: AV661610)	11	15	1.78	2.6875	0.43	2.21
239985_at	AI439092 - Transcribed locus (GB: AI439092)	12	12	1.91	1.96191	0.29	2.2
1552906_at	FMR1NB - fragile X mental retardation 1 neighbor (GB: NM_152578, RefSeq: NM_152578)	9	10	1.87	2.05388	0.31	2.18
1557672_s_at	AA398018 - CDNA FLJ32851 fis, clone TESTI2003432 (GB: AA398018)	13	19	1.75	2.64623	0.42	2.17
231294_at	STT3B - STT3, subunit of the oligosaccharyltransferase complex, homolog B (S. cerevisiae) (GB: AW445012, RefSeq: NM_178862)	12	21	1.67	3.09259	0.49	2.16
240330_at	AA609250 - unknown (GB: AA609250)	14	16	1.85	1.95914	0.29	2.14
244465_at	LOC283033 - Hypothetical protein LOC283033 (GB: AA399576)	15	16	1.88	1.79664	0.25	2.14
1562480_at	BC039355 - CDNA clone IMAGE:5269961 (GB: BC039355)	8	5	2.11	1.04163	0.02	2.13
239524_at	LOC730000/LOC731055/TSSK6 - testis-specific serine kinase 6 /// similar to testis-specific serine kinase 6 (GB: BF972639, RefSeq: NM_032037/XM_001128278/XM_001132025)	8	6	2.04	1.20072	0.08	2.12
231318_at	C15orf51 - chromosome 15 open reading frame 51 (GB: AA853986, RefSeq: NM_194295/NR_003260)	19	27	1.76	2.23791	0.35	2.11
231469_at	LOC283738 - hypothetical protein LOC283738 (GB: AI693050)	14	13	1.94	1.46181	0.16	2.11
1561378_at	C12orf42 - Chromosome 12 open reading frame 42 (GB: BC039352, RefSeq: NM_198521)	11	21	1.63	2.98626	0.48	2.11
1569545_at	BC037945 - unknown (GB: BC037945)	11	28	1.51	3.95553	0.6	2.1
233577_at	C18orf57 - Chromosome 18 open reading frame 57 (GB: AL137361)	13	26	1.61	3.0759	0.49	2.1
1557702_at	BC032911 - CDNA clone IMAGE:5265308 (GB: BC032911)	11	23	1.59	3.20296	0.51	2.1
212524_x_at	H2AFX - H2A histone family, member X (GB: BE901081, RefSeq: NM_002105)	9	10	1.87	1.69013	0.23	2.09
1569812_at	BC031956 - CDNA clone IMAGE:4830680 (GB: BC031956)	7	6	1.98	1.29059	0.11	2.09
1562949_at	BC037867 - CDNA clone IMAGE:5273211 (GB: BC037867)	7	6	1.98	1.28276	0.11	2.09
237838_at	AI075924 - CDNA clone IMAGE:5271699 (GB: AI075924)	14	15	1.88	1.57096	0.2	2.08
1564584_at	AK098637 - CDNA FLJ25771 fis, clone TST06415 (GB: AK098637)	7	17	1.53	3.54077	0.55	2.07
241574_s_at	IGF2BP1 - Insulin-like growth factor 2 mRNA binding protein 1 (GB: H93038, RefSeq: NM_006546)	17	17	1.91	1.45305	0.16	2.07
220561_at	IGF2AS - insulin-like growth factor 2 antisense (GB: NM_016412, RefSeq: NM_016412)	13	13	1.91	1.44587	0.16	2.07
1559208_at	ST7OT4 - ST7 overlapping transcript 4 (non-coding RNA) (GB: AA969986, RefSeq: NR_002329)	14	15	1.88	1.52469	0.18	2.06
1569784_at	BC033535 - CDNA clone IMAGE:4822119 (GB: BC033535)	11	13	1.84	1.67445	0.22	2.06
220850_at	MORC1 - MORC family CW-type zinc finger 1 (GB: NM_014429, RefSeq: NM_014429)	19	27	1.76	2.0128	0.3	2.06
233594_at	AA460408 - CDNA clone IMAGE:4823221 (GB: AA460408)	17	15	1.97	1.1776	0.07	2.04
1556775_at	BC038779 - CDNA clone IMAGE:5271366 (GB: BC038779)	13	20	1.72	2.03616	0.31	2.03
1569729_a_at	ASZ1 - ankyrin repeat, SAM and basic leucine zipper domain containing 1 (GB: BC034963, RefSeq: NM_130768)	22	19	1.97	1.13727	0.06	2.03
210497_x_at	SSX2 - synovial sarcoma, X breakpoint 2 (GB: BC002818, RefSeq: NM_003147/NM_175698/XM_001128182/XM_001128200/XM_001128212)	20	16	2.01	1.04732	0.02	2.03
237877_at	AI983303 - Transcribed locus, moderately similar to XP_236934.4 similar to polymerase (DNA directed), eta (RAD 30 related) [Rattus norvegicus] (GB: AI983303)	9	8	1.96	1.16301	0.07	2.03
224385_s_at	MOV10L1 - Mov10l1, Moloney leukemia virus 10-like 1, homolog (mouse) (GB: AF285604, RefSeq: NM_018995)	18	29	1.7	2.10744	0.32	2.03
211371_at	MAP2K5 - mitogen-activated protein kinase kinase 5 (GB: U71088, RefSeq: NM_002757/NM_145160)	8	23	1.45	3.6804	0.57	2.02
1552608_at	WFDC11 - WAP four-disulfide core domain 11 (GB: NM_147197, RefSeq: NM_147197)	14	16	1.85	1.46149	0.16	2.02
1564359_a_at	LOC339260 - Hypothetical protein LOC339260 (GB: AK057473)	13	15	1.85	1.45009	0.16	2.01
1553878_at	GOT1L1 - glutamic-oxaloacetic transaminase 1-like 1 (GB: NM_152413, RefSeq: NM_152413)	16	29	1.65	2.27127	0.36	2.01
1570114_at	MDGA2 - MAM domain containing glycosylphosphatidylinositol anchor 2 (GB: BC028193, RefSeq: NM_182830)	7	6	1.98	1.07173	0.03	2.01
231593_at	AI220591 - Transcribed locus (GB: AI220591)	15	17	1.86	1.39609	0.14	2
1560334_at	MEGF11 - multiple EGF-like-domains 11 (GB: AL834326, RefSeq: NM_032445)	8	9	1.86	1.38045	0.14	2
241512_at	SPATC1 - spermatogenesis and centriole associated 1 (GB: AI026805, RefSeq: NM_198572)	19	27	1.76	1.71673	0.23	1.99
1552830_at	FBXO39 - F-box protein 39 (GB: NM_153230, RefSeq: NM_153230)	17	20	1.84	1.41489	0.15	1.99
237312_at	BF059698 - unknown (GB: BF059698)	9	24	1.48	3.18357	0.5	1.99
224273_at	C3orf20 - chromosome 3 open reading frame 20 (GB: AL136781, RefSeq: NM_032137)	17	27	1.71	1.86263	0.27	1.98
1559678_s_at	LOC730495 - Hypothetical protein LOC730495 (GB: BC043547, RefSeq: XM_001126049)	14	16	1.85	1.33754	0.13	1.98
1554715_at	C15orf50 - chromosome 15 open reading frame 50 (GB: BC031958)	7	7	1.91	1.16257	0.07	1.98
1555560_at	UGCGL2 - UDP-glucose ceramide glucosyltransferase-like 2 (GB: BC032302, RefSeq: NM_020121)	12	12	1.91	1.16238	0.07	1.98
1556374_s_at	BC039357 - CDNA clone IMAGE:5270126 (GB: BC039357)	8	15	1.64	2.17891	0.34	1.98
231284_at	AA635182 - unknown (GB: AA635182)	12	13	1.88	1.24804	0.1	1.97
230985_at	C9orf131 - chromosome 9 open reading frame 131 (GB: AL040420, RefSeq: NM_001040410/NM_001040411/NM_001040412/NM_203299)	8	8	1.91	1.14317	0.06	1.97
1567246_at	OR5H1 - olfactory receptor, family 5, subfamily H, member 1 (GB: X64988, RefSeq: NM_001005338)	13	13	1.91	1.14078	0.06	1.97
1560429_at	CA439572 - Transcribed locus (GB: CA439572)	13	15	1.85	1.30378	0.12	1.96
1552839_at	C14orf54 - chromosome 14 open reading frame 54 (GB: NM_173526, RefSeq: NM_173526)	19	27	1.76	1.60244	0.2	1.96
244518_at	AI239495 - Transcribed locus, moderately similar to XP_530536.1 hypothetical protein XP_530536 [Pan troglodytes] (GB: AI239495)	15	16	1.88	1.19835	0.08	1.96
244649_at	LOC646484 - hypothetical LOC646484 (GB: AI932330, RefSeq: XM_933646/XM_943429)	13	13	1.91	1.09106	0.04	1.95
233672_s_at	AK002041 - CDNA FLJ11179 fis, clone PLACE1007450 (GB: AK002041)	7	9	1.8	1.3577	0.13	1.93
242764_at	DCHS2 - dachsous 2 (Drosophila) (GB: AI184027, RefSeq: NM_017639/NM_199348)	9	12	1.79	1.40248	0.15	1.93
207706_at	USH2A - Usher syndrome 2A (autosomal recessive, mild) (GB: NM_007123, RefSeq: NM_007123/NM_206933)	9	15	1.69	1.73193	0.24	1.93
228417_at	ISYNA1 - Myo-inositol 1-phosphate synthase A1 (GB: BF058771, RefSeq: NM_016368)	17	29	1.68	1.77248	0.25	1.93
1561170_at	FLJ36131/LOC283767/LOC440243/LOC440320/LOC645202/LOC727832/LOC729272/LOC730027 - FLJ40198 protein /// hypothetical protein FLJ36131 /// similar to cis-Golgi matrix protein GM130 /// similar to Golgin subfamily A member 2 (Cis-Golgi matrix protein GM130) (GB: AK093450, RefSeq: XM_001125730/XM_001128563/XM_001129814/XM_001134268/XM_208835/XM_496041/XM_928237/XM_929339)	13	16	1.82	1.27639	0.11	1.93
1563660_at	AL833502 - MRNA; cDNA DKFZp686A0837 (from clone DKFZp686A0837) (GB: AL833502)	16	22	1.77	1.42269	0.15	1.93
233610_at	LOC645355 - Hypothetical LOC645355 (GB: AI208607, RefSeq: XM_932842)	10	21	1.59	2.16594	0.34	1.92
243096_at	AW138739 - Transcribed locus (GB: AW138739)	9	9	1.91	1.02862	0.01	1.92
1568939_at	BC018065 - CDNA clone IMAGE:4819640 (GB: BC018065)	12	12	1.91	1.028	0.01	1.92
1563568_at	BC043442 - CDNA clone IMAGE:5297745 (GB: BC043442)	13	16	1.82	1.23601	0.09	1.91
208298_at	EVI5 - ecotropic viral integration site 5 (GB: NM_005665, RefSeq: NM_005665)	7	8	1.85	1.14619	0.06	1.91
237770_at	AW340015 - Transcribed locus (GB: AW340015)	12	17	1.76	1.3871	0.14	1.9
1553451_at	CCDC79 - coiled-coil domain containing 79 (GB: NM_173616, RefSeq: XM_001130007/XM_001131199)	10	13	1.8	1.25345	0.1	1.9
1557682_a_at	LOC284688 - hypothetical protein LOC284688 (GB: BG150294)	11	21	1.63	1.73524	0.24	1.87
242412_at	AI971548 - Transcribed locus (GB: AI971548)	13	25	1.63	1.73586	0.24	1.87
227494_at	LOC253842 - hypothetical protein LOC253842 (GB: N30069)	21	27	1.8	1.14955	0.06	1.86
1563044_at	BC038530 - CDNA clone IMAGE:5164837 (GB: BC038530)	12	25	1.59	1.85196	0.27	1.86
231162_at	CLDND2 - claudin domain containing 2 (GB: AW511309, RefSeq: NM_152353)	19	24	1.81	1.1153	0.05	1.86
1557767_at	NANOS2 - nanos homolog 2 (Drosophila) (GB: BC042883, RefSeq: NM_001029861)	11	28	1.51	2.2395	0.35	1.86
241235_at	BF446651 - unknown (GB: BF446651)	9	18	1.61	1.74673	0.24	1.85
222299_x_at	AW301937 - Transcribed locus (GB: AW301937)	9	15	1.69	1.44383	0.16	1.85
1569810_at	BC038785 - CDNA clone IMAGE:5271710 (GB: BC038785)	8	10	1.81	1.07796	0.03	1.85
241674_s_at	AI820854 - Transcribed locus (GB: AI820854)	13	18	1.77	1.18717	0.07	1.84
1569995_at	LOC152586 - similar to RIKEN cDNA 4933434I20 (GB: BC041818, RefSeq: NM_001034840)	11	28	1.51	2.17137	0.34	1.84
1561451_a_at	BC034301 - CDNA FLJ35945 fis, clone TESTI2011915 (GB: BC034301)	8	11	1.77	1.14613	0.06	1.83
1565637_at	D80168 - MRNA; cDNA DKFZp686P21116 (from clone DKFZp686P21116) (GB: D80168)	11	17	1.72	1.22639	0.09	1.81
208331_at	BPY2/BPY2B/BPY2C - basic charge, Y-linked, 2 /// basic charge, Y-linked, 2B /// basic charge, Y-linked, 2C (GB: NM_004678, RefSeq: NM_001002760/NM_001002761/NM_004678)	12	29	1.53	1.91257	0.28	1.81
1561230_at	BC043155 - CDNA clone IMAGE:5276215 (GB: BC043155)	10	13	1.8	1.01984	0.01	1.81
1558372_at	T10213 - CDNA FLJ34038 fis, clone FCBBF2005645 (GB: T10213)	12	19	1.71	1.23142	0.09	1.8
1569751_at	MGC51025/ZNF286A - zinc finger protein 286A /// hypothetical protein MGC51025 (GB: BC028414, RefSeq: NM_020652/NM_178571)	10	22	1.57	1.64981	0.22	1.79
220513_at	C6orf148 - chromosome 6 open reading frame 148 (GB: NM_030568, RefSeq: NM_030568)	12	25	1.59	1.50422	0.18	1.77
216972_at	SPAM1 - sperm adhesion molecule 1 (PH-20 hyaluronidase, zona pellucida binding) (GB: L13779, RefSeq: NM_003117/NM_153189)	7	11	1.71	1.12245	0.05	1.76
220781_at	DEC1 - deleted in esophageal cancer 1 (GB: NM_017418, RefSeq: NM_017418)	11	17	1.72	1.09885	0.04	1.76
1564610_at	AK098724 - CDNA FLJ25858 fis, clone TST09644 (GB: AK098724)	11	25	1.55	1.57784	0.2	1.75
208283_at	CTD-2248C21.2/GAGE1/GAGE11/GAGE12C/GAGE12D/GAGE12E/GAGE12G/GAGE12H/GAGE2/GAGE4/GAGE5/GAGE6/GAGE7/GAGE7B/GAGE8/LOC645037/LOC729447 - G antigen 1 /// G antigen 2 /// G antigen 4 /// G antigen 5 /// G antigen 6 /// G antigen 7 /// G antigen 7B /// G antigen 8 /// similar to GAGE-2 protein (G antigen 2) /// G antigen 12D /// G antigen 12G /// G antigen 11 /// similar to GAGE-8 protein (G antigen 8) /…	17	26	1.73	1.02938	0.01	1.74
237161_at	AI939343 - unknown (GB: AI939343)	14	24	1.68	1.14812	0.06	1.74
209887_at	SMAD6 - SMAD family member 6 (GB: AF035528, RefSeq: NM_005585)	10	19	1.63	1.2313	0.09	1.72
241287_x_at	R07343 - unknown (GB: R07343)	7	24	1.38	2.11111	0.32	1.7
1563958_at	AL833566 - MRNA; cDNA DKFZp686O1044 (from clone DKFZp686O1044) (GB: AL833566)	11	18	1.7	1.00687	0	1.7
1570268_at	BC014345 - Homo sapiens, clone IMAGE:3935474, mRNA (GB: BC014345)	13	25	1.63	1.17929	0.07	1.7
220884_at	NM_018633 - unknown (GB: NM_018633)	8	14	1.67	1.00176	0	1.67
237265_at	C16orf73 - chromosome 16 open reading frame 73 (GB: BF062257, RefSeq: NM_152764)	11	26	1.54	1.33374	0.13	1.66
1563614_at	MTBP - Mdm2, transformed 3T3 cell double minute 2, p53 binding protein (mouse) binding protein, 104kDa (GB: AL832671, RefSeq: NM_022045)	13	25	1.63	1.06682	0.03	1.65
238131_at	PHC2 - polyhomeotic homolog 2 (Drosophila) (GB: AA431100, RefSeq: NM_004427/NM_198040)	8	17	1.58	1.1717	0.07	1.65
217194_at	RASAL2 - RAS protein activator like 2 (GB: AB007970, RefSeq: NM_004841/NM_170692)	11	27	1.52	1.27143	0.1	1.63
244867_at	BF223214 - Transcribed locus (GB: BF223214)	12	24	1.61	1.02442	0.01	1.62
221608_at	AY009401 - unknown (GB: AY009401)	10	24	1.53	1.19864	0.08	1.61
231104_at	TDRD5 - tudor domain containing 5 (GB: AI702961, RefSeq: NM_173533)	7	17	1.53	1.20584	0.08	1.61
233905_at	SPAG4L - sperm associated antigen 4-like (GB: AL139826, RefSeq: NM_080675)	7	16	1.55	1.1116	0.05	1.6
1557297_at	BC036204 - CDNA clone IMAGE:4839265 (GB: BC036204)	8	20	1.51	1.20122	0.08	1.59
243725_at	AW665287 - Transcribed locus (GB: AW665287)	8	26	1.4	1.39169	0.14	1.54
1556266_a_at	LOC400831 - hypothetical LOC400831 (GB: AK092524, RefSeq: XM_930959/XM_943808)	7	19	1.48	1.12541	0.05	1.53
1553051_s_at	ODF3 - outer dense fiber of sperm tails 3 (GB: NM_053280, RefSeq: NM_053280)	7	28	1.31	1.09437	0.04	1.35
